# Supplementary material for: 'Bois noir' phytoplasma induces significant reprogramming of the leaf transcriptome in the field grown grapevine
Source: BMC Genomics. 2009 Oct 2;10:460. doi: 10.1186/1471-2164-10-460 (PMC2761425; doi:10.1186/1471-2164-10-460)
Supplement: Additional file 1 — Plant disease status and differential expression of selected genes (VvvInv2, VvAcyt, VvAgpL, VvHP, VvEtr, VvF3h, VvLox, VvOlp, VvSamt, VvWrky, VvAdh1, VvSuSy, VvCaSy, VvCko, VvGlc1, VvGlc2 and VvGlc3) in the first and second growing season determined by qRT-PCR. The data provided represent all tested samples with their phenotypes, a presence of phytopasma and viruses and a differential expression of 17 selected genes. [file 1471-2164-10-460-S1.XLS]

## Sheet: skupaj
Sample.ID	Plant.ID	Phenotype	status for SVM	Phenotype	status for SVM	Phytoplasma	Phytoplasma	VvInv2	VvInv2	VvAcyt	VvAcyt	VvAgpL	VvAgpL	VvHP	VvHP	VvEtr	VvEtr	VvF3h	VvF3h	VvLox	VvLox	VvOlp	VvOlp	VvSamt	VvSamt	VvWrky	VvWrky	VvAdh1	VvAdh1	VvSuSy	VvSuSy	VvCaSy	VvCaSy	VvCko	VvCko	VvGlc1	VvGlc1	VvGlc2	VvGlc2	VvGlc3	VvGlc3	ELISA for	ELISA for	ELISA for	ELISA for	ELISA for	ELISA for	ELISA for
		1st season	1st season	2st season	2st season	presence 1st season	presence 2nd season	1st season	2nd season	1st season	2nd season	1st season	2nd season	1st season	2nd season	1st season	2nd season	1st season	2nd season	1st season	2nd season	1st season	2nd season	1st season	2nd season	1st season	2nd season	1st season	2nd season	1st season	2nd season	1st season	2nd season	1st season	2nd season	1st season	2nd season	1st season	2nd season	1st season	2nd season	GFLV	GFkV	GVA	GVB	GLRaV-1	GLRaV-2	GLRaV-6
5	3	0	H	0	H	ND	ND	-1.46768	0.511866	1.29442	0.17737	NA	NA	-2.66306	NA	NA	0.427764	-1.59058	-2.31657	-0.499167	0.335079	-0.697662	-0.303968	NA	0.167282	-1.04428	1.5935	-2.92242	-0.456991	-3.36045	NA	NA	0.145699	-1.05631	0.746498	-0.477805	-3.36033	-0.681647	-0.181916	NA	-0.025999	-	+	-	-	-	+	-
6	3	0	H	0	H	ND	ND	NA	-1.16281	-3.57462	2.12992	-3.96851	-0.250564	1.40464	1.91815	NA	-1.20486	-1.2067	-0.385864	-0.883401	-0.424281	NA	NA	NA	-0.440481	NA	0.839534	-1.3664	NA	-1.27651	NA	NA	-0.621922	NA	0.224836	NA	-4.41737	NA	-0.838693	NA	NA	-	+	-	-	-	+	-
7	4	0	H	1	H	ND	ND	-0.169147	-0.62228	-5.0187	NA	NA	-0.0292239	-0.863519	-2.86009	-1.5892	NA	-0.0703061	0.512401	-0.467817	NA	NA	-0.00260889	NA	-0.153447	NA	-0.0264799	1.11835	NA	NA	NA	1.7254	-1.10401	NA	-0.482801	-0.466784	-4.68841	NA	-0.175422	NA	0.317223	-	+	-	-	-	+	-
8	4	0	H	0	H	ND	ND	-1.07204	-0.563074	-0.20906	NA	-1.01124	0.509867	-2.76987	-1.33166	0.269918	NA	NA	0.16444	-1.01167	0.0318159	-0.244013	-0.133751	NA	-0.559448	NA	0.506832	-1.59153	1.27897	-3.25731	-0.0496017	-2.24092	0.164393	NA	0.522228	NA	-3.21417	-0.245849	0.00427475	NA	NA	-	+	-	-	-	+	-
9	5	0	H	0	H	ND	ND	NA	-0.996472	0.636773	NA	-0.491702	-0.305446	-1.91855	-1.84085	NA	3.30995e-09	-0.0179835	0.320933	-1.66331	NA	NA	NA	NA	-0.870726	NA	8.86349e-07	-1.66501	-0.38832	1.12966	NA	-1.16997	-0.273986	NA	0.277397	-1.04111	-5.35493	NA	-1.04029	NA	-0.415395	-	+	-	-	+	+	+
10	5	0	H	0	H	ND	ND	NA	NA	-2.54598	NA	0.559579	-0.058711	1.0481	0.648777	NA	NA	-0.509448	1.48068	-1.35045	-0.574143	-1.03598	NA	NA	-0.45071	1.16543	NA	NA	-0.381022	NA	-0.911194	-1.48707	-0.427939	NA	-7.44179e-08	-0.88951	NA	-0.278646	NA	NA	0.0412453	-	+	-	-	+	+	+
11	6	0	H	1	H	ND	ND	-0.472349	1.36191	1.03582	NA	-0.9119	0.0336393	0.631709	0.479876	-2.1013	1.65711	1.14435	1.25498	-0.791698	NA	0.72733	0.0163381	-0.00136972	NA	NA	1.94365	NA	3.81373e-07	-1.06007	-1.66913e-07	-3.69728e-07	NA	NA	1.12004	0.500083	-1.6224	NA	0.74822	NA	0.633758	NP	NP	NP	NP	NP	NP	NP
12	6	0	H	0	H	ND	ND	NA	NA	4.39644	NA	NA	NA	0.293406	NA	-1.86156	0.176381	-0.185753	1.06955	-1.44703	NA	-0.474844	0.21835	NA	0.701204	NA	NA	0.11154	1.78221	NA	-0.0509845	0.467329	NA	NA	NA	NA	NA	-0.294025	NA	NA	NA	NP	NP	NP	NP	NP	NP	NP
13	7	0	H	0	H	ND	ND	-0.921848	-0.087901	0.825695	NA	-1.3248	0.0618124	-2.0415	-1.54772	NA	-0.109681	0.452206	-2.41828	-0.0501202	-0.511769	0.549367	-0.765624	NA	-0.162507	NA	-0.521803	1.49494	-0.109733	NA	0.058373	NA	-5.96175e-07	NA	NA	0.32884	-4.78223	0.204478	NA	NA	0.544877	-	+	-	-	-	-	-
14	7	0	H	1	H	ND	ND	NA	NA	NA	-0.717073	-0.627469	0.201453	0.0902669	0.912415	-0.204198	2.41598	-0.115279	2.25437	NA	-0.270006	-0.017894	NA	NA	NA	-0.113018	NA	0.655016	NA	0.337552	NA	NA	0.552144	NA	NA	-0.259308	-2.70649	NA	0.880444	NA	0.120053	-	+	-	-	-	-	-
15	8	0	H	1	H	ND	ND	0.278584	1.74856	0.965747	2.05282	NA	NA	-0.538182	0.73424	NA	1.30492	0.0231274	-0.824871	0.236906	0.772806	0.348063	0.0960764	NA	0.923587	-1.93074	1.20682	-1.51066	NA	NA	NA	NA	0.672833	NA	NA	0.442863	-2.00997	0.0586363	0.444048	NA	NA	NP	NP	NP	NP	NP	NP	NP
16	8	0	H	0	H	ND	ND	NA	NA	-0.745597	NA	-1.72578	NA	-0.103277	-0.831198	NA	NA	5.54931e-06	-1.6863	-0.207929	0.181387	NA	NA	NA	NA	-1.91265	NA	-3.39802	NA	-2.41946	NA	NA	-0.522493	NA	NA	-0.0967216	-3.32948	-0.556833	0.437401	-1.80665	NA	NP	NP	NP	NP	NP	NP	NP
17	9	0	H	0	H	ND	ND	0.301623	-1.53049	1.58975	NA	0.945112	-0.512391	-3.52464	-1.36222	2.53778	-1.59692	-0.89951	-1.3677	0.487517	NA	NA	-0.925119	NA	NA	1.38149	-1.30678	0.00142467	0.0214635	0.806448	-2.06304	NA	-2.97556	NA	-1.43796	-0.251422	NA	NA	NA	NA	-0.511586	NP	NP	NP	NP	NP	NP	NP
18	9	0	H	0	H	ND	ND	NA	NA	0.946331	NA	-0.0289721	-0.335501	-0.090269	1.05472	0.316681	-0.415033	0.699862	-1.56593	-0.259947	-0.366827	NA	-1.40567	NA	NA	0.103717	-0.484588	-0.139506	NA	0.426182	-0.664448	NA	NA	NA	NA	-0.300323	NA	NA	NA	NA	-1.40954	NP	NP	NP	NP	NP	NP	NP
19	10	0	H	0	H	ND	ND	0.0326198	-0.116474	-2.50421	-0.177373	NA	-0.425512	-0.814815	-1.03405	-0.289181	-0.318472	-1.02784	-0.117946	0.384748	0.432672	NA	-0.618382	NA	-1.01237	0.0673232	-0.149464	1.578	NA	0.816902	NA	0.592912	NA	NA	-1.41362	-0.0904006	-4.03922	NA	-0.00427644	NA	1.00415	-	-	-	-	-	-	-
20	10	0	H	0	H	ND	ND	-0.226861	NA	-0.599619	NA	-0.0797941	-0.0940887	NA	NA	-1.43379	-0.594211	-0.473112	NA	-0.573726	-0.587944	-0.141713	NA	NA	NA	-2.94382	0.958978	-1.09885	-0.272578	NA	-1.91571	NA	NA	NA	NA	NA	NA	NA	NA	NA	NA	-	-	-	-	-	-	-
23	12	0	H	0	H	ND	ND	0.28028	-0.13902	-2.09939	NA	NA	-0.404926	-0.463228	0.900451	2.23954	-1.078	1.74186	-0.158131	0.431556	0.194842	NA	0.164721	0.673568	NA	-0.624958	-0.883961	0.113042	0.557866	-0.747363	NA	NA	NA	NA	NA	0.55059	NA	0.315814	NA	NA	0.840193	NP	NP	NP	NP	NP	NP	NP
24	12	0	H	0	H	ND	ND	0.523908	1.69194	1.20438	NA	1.01806	-0.0127395	1.9178	2.20368	-0.257111	0.393845	1.03104	2.2435	0.151106	0.763094	NA	0.572808	NA	0.519129	NA	1.97951	0.536586	0.283292	-2.14678	NA	0.17393	-0.701361	NA	NA	0.872065	NA	0.308477	NA	NA	1.92278	NP	NP	NP	NP	NP	NP	NP
27	14	0	H	0	H	ND	ND	0.0816289	NA	0.79986	NA	1.39386	-0.260994	1.03985	-0.293063	0.210125	-0.587885	1.36806	-1.77474	1.00084	-0.674463	0.347728	-0.00393936	2.00506e-06	-0.699919	3.31622	NA	-2.07029	-0.170331	0.10894	NA	NA	NA	NA	NA	NA	NA	NA	NA	NA	-1.52009	-	-	-	-	-	-	-
28	14	0	H	0	H	ND	ND	0.425642	NA	4.32089	NA	1.43868	1.06502	2.66491	1.74323	NA	-0.467427	2.17532	NA	0.779218	0.0402218	0.927799	-0.592848	NA	NA	2.14434	1.61304	-0.639084	-1.44303	-0.862738	-0.603833	NA	NA	NA	-0.839831	0.748047	NA	0.221996	NA	-0.0868163	NA	-	-	-	-	-	-	-
29	15	0	H	2	I	ND	26.8848	1.65132	1.91398	-0.487923	NA	3.56897	1.45766	NA	NA	-0.321111	0.743743	1.6176	NA	1.34827	0.717332	NA	NA	NA	NA	2.26279	NA	6.54329e-06	-1.96338	1.37401	0.0768079	NA	NA	NA	-1.33957	0.553612	NA	NA	NA	NA	4.27444	-	+	-	-	-	-	-
31	16	0	H	1	H	ND	ND	0.220686	0.0481115	2.76618	NA	NA	0.0552128	3.22306	-1.01531	NA	-0.462704	0.0878026	0.642257	0.0501187	-0.0584571	0.0178946	0.160593	0.681784	0.13363	NA	-1.51503	NA	0.0264105	NA	0.047689	NA	NA	NA	NA	NA	NA	NA	NA	0.0868163	-0.884126	NP	NP	NP	NP	NP	NP	NP
32	16	0	H	1	H	ND	ND	NA	-0.739394	0.360921	NA	0.965091	-0.320866	NA	0.97216	NA	-2.40864	NA	-0.518779	0.571992	-0.0134668	0.208029	-0.232138	0.752867	NA	NA	NA	-0.664305	NA	-9.93354e-06	NA	NA	NA	1.17697	NA	NA	NA	NA	NA	NA	NA	NP	NP	NP	NP	NP	NP	NP
49	25	0	H	0	H	ND	ND	-0.0326198	-0.378203	1.56778	NA	NA	NA	0.647349	NA	1.55894	0.499984	-0.295223	-1.5979	0.337893	-0.374558	0.749655	-0.401446	NA	-0.868088	0.446752	NA	0.835157	NA	0.431491	-0.0749015	NA	0.854775	NA	-0.564815	0.0904	-4.38974	8.06633e-07	-0.253103	NA	NA	-	+	-	-	-	-	-
50	25	0	H	0	H	ND	ND	NA	NA	-2.53733	NA	0.0718133	NA	-0.290438	1.17945	2.9838	NA	3.44629	NA	1.80369	-0.601565	1.2859	-0.203881	-0.015587	NA	1.13783	1.58567	NA	0.169911	NA	-0.176194	NA	NA	NA	NA	0.752395	NA	0.828156	NA	0.143927	NA	-	+	-	-	-	-	-
52	26	0	H	0	H	ND	ND	0.979247	NA	-3.36814	NA	NA	2.03876	1.77396	0.863987	NA	0.673972	0.166018	NA	1.09188	0.343404	NA	0.614365	NA	-0.391009	NA	0.297772	0.584109	1.69634	-0.814212	1.9903	NA	NA	NA	NA	0.329574	NA	-0.0348674	0.181961	NA	NA	-	+	-	-	-	-	-
58	29	0	H	1	H	ND	ND	NA	NA	4.64297	NA	0.028972	NA	NA	1.59775	NA	NA	-0.174244	-0.337986	-1.53039	NA	-1.07614	0.299064	NA	NA	0.779234	NA	0.846787	1.0637	-0.941308	0.792862	-2.39201	NA	-2.31635	NA	-1.44929	NA	-0.753574	NA	NA	NA	-	-	-	-	+	-	-
3	2	4	I	1	I	28.9844	33.4601	NA	-0.263073	-2.34782	0.498926	NA	0.0207399	NA	-0.986883	-0.293427	0.314222	NA	3.61882	NA	-0.456802	NA	0.336062	NA	NA	NA	NA	0.260758	NA	1.69853	-0.422392	NA	-0.41164	NA	-0.370241	0.789012	-4.03192	0.881862	1.19236	NA	-0.378917	-	+	-	-	-	-	-
4	2	4	I	1	H	30.7258	ND	1.00758	2.05317	-1.49288	-3.0176	2.51029	1.89127	-0.238407	3.20963	2.62386	1.53868	3.82692	0.117945	-0.0248203	0.617279	1.92675	NA	1.59033	NA	1.2247	0.478637	-0.00944203	NA	2.41322	1.24267	NA	1.98903	-2.4882	NA	0.647802	-4.74464	0.908212	-1.12068	3.22129	NA	-	+	-	-	-	-	-
30	15	4	I	2	I	29.403	30.7207	2.28794	NA	-1.76658	NA	6.76543	1.75065	4.92966	NA	4.44634	1.64783	5.10762	3.55586	1.31389	0.159133	2.31024	1.04566	2.49396	NA	NA	NA	1.36292	-0.281999	3.20011	1.02641	NA	NA	NA	NA	1.19988	NA	1.01046	NA	5.06061	NA	-	+	-	-	-	-	-
33	17	4	I	2	H	29.2198	ND	1.97011	NA	-4.31111	NA	11.1414	-3.5488e-08	5.14879	-2.1911	4.02502	NA	4.22155	0.339459	2.17391	0.101296	NA	NA	1.86107	0.154819	6.29047	NA	NA	-0.377226	2.04556	-0.384316	NA	NA	-3.04406	NA	0.725337	-3.855	0.731777	NA	3.07169	-0.109067	-	+	-	-	-	-	-
34	17	4	I	2	H	30.5053	ND	2.12612	-0.068936	-0.579062	NA	8.75654	0.0391539	2.58476	-0.434703	3.58491	-2.36937	5.23899	-1.4343	1.82611	-0.614155	NA	0.5963	1.97125	0.460463	6.85189	-2.81873	0.517855	-0.0397901	0.859398	0.0074007	NA	NA	NA	NA	NA	-2.8171	NA	1.11454	NA	-2.13805	-	+	-	-	-	-	-
35	18	4	I	1	I	34.4136	37.8804	2.14172	1.22664	2.37076	-3.23355	6.69301	1.19819	4.54826	0.204626	5.54103	1.2793	4.75545	1.53644	1.45657	0.14971	2.28199	0.990558	2.50832	0.628178	2.63006	-0.378245	0.809112	NA	2.45443	NA	3.36701	NA	NA	NA	1.01211	-3.99351	0.910936	1.42508	1.58591	-0.165902	NP	NP	NP	NP	NP	NP	NP
36	18	4	I	1	I	32.1056	33.3043	2.70486	NA	-12.1205	1.76589	10.8141	0.78983	6.87898	1.86054	8.11455	-2.91445	1.26735	3.73399	1.74627	NA	1.32443	1.23785	2.9578	NA	6.98623	-0.782287	7.34906	-0.194714	10.7844	NA	4.11263	NA	NA	-1.7864	1.57043	NA	0.611613	NA	8.10941	0.516473	NP	NP	NP	NP	NP	NP	NP
37	19	4	I	1	I	27.4578	28.9502	2.38578	0.27225	-1.34703	NA	10.0161	1.13658	8.62027	-0.659917	4.50717	0.706706	4.41287	3.96824	0.613709	-0.374177	1.74326	0.776691	3.13378	0.189031	6.23902	2.1535	7.60111	-1.66481	7.39094	-1.09074	NA	NA	NA	NA	1.88114	-3.34505	1.09109	1.77254	9.91111	-0.318046	NP	NP	NP	NP	NP	NP	NP
38	19	4	I	1	I	28.9353	28.5399	2.37638	1.67896	-3.16871	NA	10.737	1.75509	8.50393	NA	7.03503	2.2459	2.43605	5.08691	0.857647	0.262757	2.05395	NA	2.97436	NA	6.23751	NA	5.38138	NA	7.27067	0.574985	2.01719	NA	NA	NA	1.30669	NA	0.947357	NA	7.05094	NA	NP	NP	NP	NP	NP	NP	NP
39	20	4	I	1	H	32.6	ND	1.88785	NA	-1.20133	NA	7.18448	0.341811	1.45481	0.293064	3.7074	1.22435	4.60797	NA	1.28616	-0.0703977	2.40594	NA	1.84031	NA	4.92769	NA	0.551889	NA	2.85348	0.746061	3.20901	NA	NA	NA	1.31802	NA	1.03389	NA	NA	NA	-	+	-	-	-	-	-
40	20	4	H	1	H	ND	ND	0.764189	0.0102587	-2.14893	NA	5.19002	NA	-0.604322	-2.15931	NA	NA	3.8725	0.668835	-0.687308	NA	2.35001	0.00260879	NA	NA	1.32997	-2.20115	-1.67865	NA	NA	NA	NA	NA	NA	NA	NA	NA	0.933428	NA	NA	0.33192	-	+	-	-	-	-	-
41	21	4	I	1	I	31.9889	32.5714	1.83373	1.27042	-4.63609	NA	7.97682	NA	1.43349	NA	5.01987	-0.208229	5.13234	NA	1.32453	0.570114	2.45692	0.660427	2.09792	0.917111	5.31635	NA	0.046376	NA	2.42381	0.767116	NA	NA	NA	-1.5149	1.41527	-1.86316	0.946454	1.87648	3.52856	-0.339831	NP	NP	NP	NP	NP	NP	NP
42	21	4	I	1	I	33.2713	28.0271	1.9392	0.403045	-2.82496	NA	5.23551	NA	-0.0348793	0.648574	2.26115	0.063898	5.47962	3.86462	0.948622	0.19119	2.50551	0.768633	NA	0.891962	3.71933	1.1914	-0.785916	-1.55783	3.18988	0.363557	NA	NA	NA	NA	1.48409	NA	1.07515	NA	1.3952	3.1697	NP	NP	NP	NP	NP	NP	NP
43	22	4	I	2	H	30.3972	ND	1.65949	-1.07309e-07	-4.6213	NA	10.8135	0.109507	3.61587	NA	5.17827	2.5611	4.25614	NA	1.44582	0.280115	2.12355	0.543879	2.0128	-1.12241e-07	5.6245	NA	1.89969	-0.420808	3.55469	0.40994	NA	NA	NA	NA	NA	NA	NA	NA	NA	0.0259948	NP	NP	NP	NP	NP	NP	NP
44	22	4	I	1	I	29.5273	29.5509	2.17958	0.0626245	-3.14783	-2.30479	NA	1.34378	1.87047	NA	4.46204	NA	NA	4.53195	1.57575	-0.0871299	2.4263	1.10262	NA	NA	5.0501	1.89982	NA	-1.30005	NA	-0.223446	NA	NA	3.60055	NA	NA	NA	NA	NA	NA	1.40438	NP	NP	NP	NP	NP	NP	NP
45	23	4	I	2	H	30.32	ND	2.21611	0.408886	-4.17206	NA	NA	NA	NA	-0.534438	5.0888	0.118339	4.53305	NA	1.646	0.00473392	2.51726	-0.247549	2.14388	0.328505	6.9387	-2.19996	2.4714	1.00277	4.94963	1.11462	1.79443	NA	NA	0.475632	1.1122	NA	NA	NA	2.59078	-0.942907	-	-	-	-	-	-	-
46	23	4	I	2	I	30.3916	ND	2.2396	0.731756	-3.07053	NA	8.43733	NA	2.79613	NA	NA	NA	5.57397	NA	1.93695	-0.00705004	2.74306	NA	2.36177	0.341227	6.64904	NA	0.875603	-2.09998	NA	NA	1.66283	1.38389	8.03822	NA	NA	NA	0.959086	NA	NA	-0.0622849	-	-	-	-	-	-	-
51	26	4	I	2	H	35.5527	ND	1.76889	0.258571	-2.12005	NA	8.30524	0.122218	1.77483	-1.50157	2.28321	NA	4.9615	0.928683	0.856322	0.227587	2.43542	0.463142	2.10089	NA	3.34752	-1.57692	0.921946	NA	NA	NA	NA	NA	NA	NA	1.06589	NA	1.01985	NA	0.673478	NA	-	+	-	-	-	-	-
53	27	4	I	1	I	32.0363	37.9604	NA	NA	-2.02229	NA	4.70337	0.574796	2.20058	1.87004	4.65378	NA	5.28735	1.1548	1.15164	NA	1.95541	NA	2.50887	0.172581	4.87433	1.09037	0.0280091	NA	3.07757	0.63865	NA	2.3571	NA	0.950201	0.923425	-3.49285	0.805199	NA	NA	0.904337	-	+	-	-	-	-	-
54	27	4	I	0	I	31.0481	32.5429	2.00002	0.75034	-3.43193	NA	8.2474	1.10974	NA	-0.539567	5.46918	0.748573	4.98547	4.67175	1.6474	0.0986975	2.13913	1.25938	2.35472	0.452016	4.89194	0.43666	-0.362062	NA	3.76098	0.0442996	2.33088	NA	0.938395	-0.718634	1.02911	-2.41466	0.865762	2.22471	3.47354	NA	-	+	-	-	-	-	-
55	28	4	I	2	I	34.7312	35.3799	1.87276	NA	-2.21668	NA	6.96296	1.65269	0.433372	0.313551	2.90436	2.89211	5.58822	NA	1.01603	0.452519	2.21269	1.38453	1.99593	0.901328	4.58612	1.3437	3.09711	-0.75356	4.15409	0.923372	5.06412	NA	NA	NA	1.5439	-2.43068	0.97412	2.50931	NA	-0.743818	NP	NP	NP	NP	NP	NP	NP
56	28	4	I	1	I	33.0984	32.1696	1.7432	0.806107	-1.26623	-4.89413	NA	1.45863	NA	-0.254986	NA	1.44447	NA	5.43197	0.668216	0.25877	NA	1.03247	1.99119	0.594564	NA	2.96352	1.42471	NA	2.95297	0.434666	2.75106	1.60075	NA	NA	1.14372	-1.9275	0.950753	1.82528	NA	NA	NP	NP	NP	NP	NP	NP	NP
57	29	4	I	2	H	32.2002	ND	1.40319	0.0722582	-5.18572	NA	NA	NA	NA	-3.04757	1.64042	NA	NA	0.465198	-0.0356372	9.62802e-08	NA	0.501358	1.81658	0.345225	4.111	NA	-1.29362	0.290382	0.717798	0.300773	NA	NA	NA	-0.612146	NA	NA	NA	NA	0.381756	NA	-	-	-	-	+	-	-
59	30	4	I	1	I	32.6267	31.403	NA	0.928313	-4.26926	NA	NA	1.30961	NA	NA	NA	2.09256	NA	6.03674	1.23623	0.266492	NA	0.950461	1.96687	0.823221	5.15868	4.28129	0.872769	NA	0.679077	NA	0.688472	2.4183	-0.899863	NA	1.0595	-1.18752	NA	2.07382	NA	2.67337	-	-	+	-	-	-	-
60	30	4	I	2	H	35.5523	ND	1.95503	NA	NA	NA	NA	-0.0877456	NA	1.46225	NA	0.0645902	NA	-0.396229	NA	NA	2.34514	-0.193015	1.39601	NA	NA	NA	NA	-0.259215	NA	NA	3.15899	1.60549	NA	NA	0.808765	NA	0.922964	-0.135999	-0.247003	NA	-	-	+	-	-	-	-
