# Supplementary material for: 'Bois noir' phytoplasma induces significant reprogramming of the leaf transcriptome in the field grown grapevine
Source: BMC Genomics. 2009 Oct 2;10:460. doi: 10.1186/1471-2164-10-460 (PMC2761425; doi:10.1186/1471-2164-10-460)
Supplement: Additional file 3 — List of differentially expressed genes in the first growing season determined by microarray analysis. In a spread sheet A is a list of all differentially expressed genes, and in a spread sheet B is a list of genes that are discussed in the paper. [file 1471-2164-10-460-S3.XLS]

## Sheet: A
Additional file 3: List of differentially expressed genes in the first growing season determined by microarray analysis. (A) List of all differentially expressed genes. For each gene the following descriptors are presented: Oligonucleotide ID, Pathway/process to which the gene belongs (MapMan names), Description (current best description of the gene), followed by M-values from individual microarr…
BINCODES that are yellow re significantly up-regulated and BINCODES that are blue are significantly downregulated [Additional file 1]
Number	BINCODE	PATHWAY/PROCESS NAME	Oligonucleotide ID	GENE	M-value: Healthy1	M-value: Healthy2	M-value: Healthy3	M-value: Healthy4	M-value: Infected1	M-value: Infected2	M-value: Infected3	M-value: Infected4	Fold change
	1	PS
	1.1	PS.lightreaction
	1.1.1	PS.lightreaction.photosystem II
	1.1.1.1	PS.lightreaction.photosystem II.LHC-II
1	1.1.1.1	PS.lightreaction.photosystem II.LHC-II	Vv_10011010	MULTIPLE HITS: 6 | CB975599;TC57131;TC56028;TC55085;TC52113;DT016539 | CB975599: similar to PIR|S14305|S14305 chlorophyll a/b-binding protein (cab-11) - tomato, partial (14%) AND TC57131: homologue to UP|Q7M1K9_LYCES (Q7M1K9) Chlorophyll a/b-binding protein (cab-11), partial (63%) AND TC56028: homologue to UP|Q7M1K9_LYCES (Q7M1K9) Chlorophyll a/b-binding protein (cab-11), complete AND TC55085: ho…	1.11494	1.91818	1.03216	0.633509	-0.42466	1.05671	0.203414	-0.72213	-1.14636
2	1.1.1.1	PS.lightreaction.photosystem II.LHC-II	Vv_10000133	MULTIPLE HITS: 5 | DT016539;TC57131;TC56028;TC55085;TC52113 | DT016539: AND TC57131: homologue to UP|Q7M1K9_LYCES (Q7M1K9) Chlorophyll a/b-binding protein (cab-11), partial (63%) AND TC56028: homologue to UP|Q7M1K9_LYCES (Q7M1K9) Chlorophyll a/b-binding protein (cab-11), complete AND TC55085: homologue to UP|Q7M1K9_LYCES (Q7M1K9) Chlorophyll a/b-binding protein (cab-11), partial (65%) AND TC52113…	1.06884	2.06169	1.00682	0.705803	-0.410253	1.07257	0.235793	-0.629514	-1.14364
3	1.1.1.1	PS.lightreaction.photosystem II.LHC-II	Vv_10000168	TC66509: homologue to UP|Q40961_PRUPE (Q40961) Light-harvesting chlorophyll a/b-binding protein precursor, partial (96%)	0.597306	1.00319	0.648947	0.271804	-0.942551	-0.227961	-0.0632262	0.195375	-0.889903
4	1.1.1.1	PS.lightreaction.photosystem II.LHC-II	Vv_10000172	MULTIPLE HITS: 5 | BM437261;TC62932;TC57974;TC68995;CB345307 | BM437261: AND TC62932: chlorophyll a/b binding protein [Vitis vinifera] AND TC57974: similar to UP|Q9SY97_ARATH (Q9SY97) PSI type III chlorophyll a/b-binding protein, complete AND TC68995: similar to UP|Q43381_ARATH (Q43381) PSI type III chlorophyll a/b-binding protein, partial (80%) AND CB345307:	1.4196	2.44503	1.37934	1.01346	0.329483	1.16022	0.801472	0.706442	-0.81495
5	1.1.1.1	PS.lightreaction.photosystem II.LHC-II	Vv_10000213	MULTIPLE HITS: 5 | TC67685;TC65251;TC53442;TC52379;TC51989 | TC67685: homologue to UP|Q00321_LYCES (Q00321) Type I (26 kD) CP29 polypeptide, partial (91%) AND TC65251: homologue to UP|Q00321_LYCES (Q00321) Type I (26 kD) CP29 polypeptide, partial (49%) AND TC53442: similar to UP|CB26_ARATH (Q9XF89) Chlorophyll a-b binding protein CP26, chloroplast precursor (Light-harvesting complex II protein 5)…	1.12204	2.0821	1.29888	1.00432	-0.0306865	0.959658	0.496109	0.155288	-0.981743
6	1.1.1.1	PS.lightreaction.photosystem II.LHC-II	Vv_10000528	TC62896: homologue to UP|Q5DNZ6_TOBAC (Q5DNZ6) Chloroplast chlorophyll a-b binding protein (Fragment), partial (68%)	1.09902	1.55883	1.40804	1.15847	-0.0664863	0.725298	0.298925	0.163221	-1.02585
7	1.1.1.1	PS.lightreaction.photosystem II.LHC-II	Vv_10003846	MULTIPLE HITS: 2 | TC65556;TC56094 | TC65556: similar to UP|Q01667_ARATH (Q01667) AT3g54890 (Chlorophyll a/b-binding protein) (AT3g54890/F28P10_130), partial (92%) AND TC56094: similar to UP|Q01667_ARATH (Q01667) AT3g54890 (Chlorophyll a/b-binding protein) (AT3g54890/F28P10_130), partial (92%)	1.27982	2.38584	1.5662	1.40008	0.244581	1.59083	0.7911	0.444736	-0.890174
8	1.1.1.1	PS.lightreaction.photosystem II.LHC-II	Vv_10003860	MULTIPLE HITS: 3 | TC65677;TC54828;TC69007 | TC65677: homologue to UP|CB21_GOSHI (P27518) Chlorophyll a-b binding protein 151, chloroplast precursor (LHCII type II CAB-151) (LHCP), partial (81%) AND TC54828: homologue to UP|CB21_GOSHI (P27518) Chlorophyll a-b binding protein 151, chloroplast precursor (LHCII type II CAB-151) (LHCP), complete AND TC69007: similar to UP|Q5PYQ1_MANES (Q5PYQ1) Chloro…	1.03013	1.76773	1.19179	0.606179	-0.222552	0.538772	0.253631	-0.1482	-1.04355
9	1.1.1.1	PS.lightreaction.photosystem II.LHC-II	Vv_10005600	MULTIPLE HITS: 4 | CA811137;TC70538;TC57521;TC66264 | CA811137: similar to GP|8954298|gb|AAD27882.2| chlorophyll a/b-binding protein CP24 precursor {Vigna radiata}, partial (41%) AND TC70538: homologue to UP|Q9XQB6_PHAAU (Q9XQB6) Chlorophyll a/b-binding protein CP24, partial (23%) AND TC57521: homologue to UP|Q9XQB6_PHAAU (Q9XQB6) Chlorophyll a/b-binding protein CP24, partial (70%) AND TC66264: h…	1.17288	2.37832	1.85817	1.53403	0.667833	1.33459	0.839141	0.215816	-0.971505
10	1.1.1.1	PS.lightreaction.photosystem II.LHC-II	Vv_10008492	MULTIPLE HITS: 5 | TC53968;AJ863105;TC70886;TC55659;TC55242 | TC53968: homologue to UP|Q41421_SOLTU (Q41421) Chlorophyll a/b binding protein, partial (87%) AND AJ863105: AND TC70886: homologue to UP|CB2A_SPIOL (P12333) Chlorophyll a-b binding protein, chloroplast precursor (LHCII type I CAB) (LHCP), partial (75%) AND TC55659: homologue to UP|Q32291_GOSHI (Q32291) Chlorophyll A/B binding protein p…	1.40405	2.68756	1.6636	1.26639	0.219505	1.54583	0.980599	0.204121	-1.01789
11	1.1.1.1	PS.lightreaction.photosystem II.LHC-II	Vv_10009170	TC57214: homologue to UP|O64446_NICSY (O64446) Light harvesting chlorophyll a/b-binding protein precursor, complete	1.09357	2.44771	1.38714	1.14385	-0.463033	0.356554	-0.246806	-0.0272276	-1.61319
12	1.1.1.1	PS.lightreaction.photosystem II.LHC-II	Vv_10011168	TC70538: homologue to UP|Q9XQB6_PHAAU (Q9XQB6) Chlorophyll a/b-binding protein CP24, partial (23%)	1.36284	2.47609	1.72809	1.42604	0.689783	1.54511	1.0209	0.820823	-0.729111
13	1.1.1.2	PS.lightreaction.photosystem II.PSII polypeptide subunits	Vv_10000074	MULTIPLE HITS: 3 | TC70841;TC59666;TC52392 | TC70841: similar to GB|1410212A|226076|1410212A photosystem II low MW protein. {Spinacia oleracea} (exp=-1; wgp=0; cg=0), partial (81%) AND TC59666: homologue to UP|Q70JE5_OLEEU (Q70JE5) PSII K protein, partial (98%) AND TC52392: homologue to UP|Q70JE5_OLEEU (Q70JE5) PSII K protein, complete	1.90733	3.17022	1.98131	1.53805	0.398887	0.332687	0.936206	0.616367	-1.57819
14	1.1.1.2	PS.lightreaction.photosystem II.PSII polypeptide subunits	Vv_10000091	TC52042: homologue to UP|Q3V538_ACOCL (Q3V538) PSII 43 kDa protein, complete	2.49473	2.5154	2.67309	1.6523	0.979457	0.134382	1.09769	-0.128723	-1.81318
15	1.1.1.2	PS.lightreaction.photosystem II.PSII polypeptide subunits	Vv_10000208	MULTIPLE HITS: 3 | TC66994;TC63656;TC57987 | TC66994: similar to UP|Q8W536_9FABA (Q8W536) Photosystem II reaction center (Fragment), complete AND TC63656: similar to UP|Q8W536_9FABA (Q8W536) Photosystem II reaction center (Fragment), complete AND TC57987: similar to UP|Q8W536_9FABA (Q8W536) Photosystem II reaction center (Fragment), complete	1.63816	2.50809	1.69005	1.3762	0.343825	0.901327	0.798292	0.673723	-1.12384
16	1.1.1.2	PS.lightreaction.photosystem II.PSII polypeptide subunits	Vv_10001072	TC53972: weakly similar to UP|Q8H598_ORYSA (Q8H598) Vegetative cell wall protein gp1-like protein, partial (6%)	1.04263	2.09909	1.3011	1.25045	0.0906547	0.881868	0.826238	0.592823	-0.82542
17	1.1.1.2	PS.lightreaction.photosystem II.PSII polypeptide subunits	Vv_10001089	TC53930: similar to UP|Q9LRC4_9ROSI (Q9LRC4) Oxygen evolving enhancer protein 1 precursor, complete	0.730462	1.35414	1.33411	0.881465	-0.825008	0.306707	-0.00368177	-0.287678	-1.27746
18	1.1.1.2	PS.lightreaction.photosystem II.PSII polypeptide subunits	Vv_10003651	TC65116: similar to UP|Q6ZDL1_ORYSA (Q6ZDL1) Oxygen evolving complex protein-like, partial (60%)	0.669075	1.20677	0.537609	0.24363	-0.487526	0.370311	0.0427884	0.305245	-0.606568
19	1.1.1.2	PS.lightreaction.photosystem II.PSII polypeptide subunits	Vv_10003940	TC59353: similar to UP|Q84N30_IPONI (Q84N30) One helix protein, partial (65%)	1.07643	1.80912	0.788391	0.764001	-0.331013	0.131385	0.128054	0.632508	-0.969252
20	1.1.1.2	PS.lightreaction.photosystem II.PSII polypeptide subunits	Vv_10004149	TC58115: similar to UP|Q6Q9W1_GOSHI (Q6Q9W1) Ultraviolet-B-repressible protein, partial (83%)	1.24441	2.23557	1.14925	1.04896	-0.22493	0.636586	0.440294	0.545383	-1.07022
21	1.1.1.2	PS.lightreaction.photosystem II.PSII polypeptide subunits	Vv_10004714	TC53743: similar to RF|XP_507562.1|51979541|XM_507562 OJ1005_B05.27 gene product {Oryza sativa (japonica cultivar-group)} (exp=-1; wgp=0; cg=0), partial (51%)	1.24119	1.92096	1.18519	1.29138	0.16836	1.06674	0.658032	0.618322	-0.781814
22	1.1.1.2	PS.lightreaction.photosystem II.PSII polypeptide subunits	Vv_10005651	CA813433: homologue to SP|O49292|TL30_ARATH Thylakoid lumenal 29.8 kDa protein chloroplast precursor. [Mouse-ear cress] {Arabidopsis thaliana}, partial (10%)	0.940437	0.488196	0.307718	0.100452	-0.535781	0.216755	-0.337797	-0.0490808	-0.635677
23	1.1.1.2	PS.lightreaction.photosystem II.PSII polypeptide subunits	Vv_10006041	MULTIPLE HITS: 3 | CB341260;TC70959;TC60137 | CB341260: AND TC70959: similar to UP|Q2LAH0_NICBE (Q2LAH0) Chloroplast photosystem II 22 kDa component, partial (82%) AND TC60137: similar to UP|PSBS_ARATH (Q9XF91) Photosystem II 22 kDa protein, chloroplast precursor (CP22), partial (61%)	0.895622	2.28086	1.25664	0.917336	0.333594	0.889549	0.709175	0.444052	-0.743523
24	1.1.1.2	PS.lightreaction.photosystem II.PSII polypeptide subunits	Vv_10006048	MULTIPLE HITS: 3 | CB341397;TC70403;TC52042 | CB341397: homologue to SP|P06003|PSBC_SPIOL Photosystem II 44 kDa reaction center protein precursor (P6 protein) (CP43). [Spinach], partial (34%) AND TC70403: photosystem II protein Z [Vitis vinifera] AND TC52042: homologue to UP|Q3V538_ACOCL (Q3V538) PSII 43 kDa protein, complete	1.48724	2.55844	1.96683	1.62184	0.663976	1.2253	0.914448	0.00221853	-1.2071
25	1.1.1.2	PS.lightreaction.photosystem II.PSII polypeptide subunits	Vv_10006102	MULTIPLE HITS: 11 | CB342238;CA810286;TC69180;TC66316;TC60152;TC53833;TC56350;CB344936;CB343154;CB339270;CB341767 | CB342238: similar to GP|25989650|gb|AAN60205.1 photosystem II 10 kDa protein {Xerophyta humilis}, partial (96%) AND CA810286: AND TC69180: similar to UP|Q8GV53_9LILI (Q8GV53) Photosystem II 10 kDa protein, partial (74%) AND TC66316: similar to UP|Q2PXN6_ARAHY (Q2PXN6) Chloroplast ph…	1.00985	2.26868	1.31855	1.31225	0.367689	0.845502	0.854716	0.328979	-0.878109
26	1.1.1.2	PS.lightreaction.photosystem II.PSII polypeptide subunits	Vv_10006811	MULTIPLE HITS: 3 | TC67917;TC67936;CN548532 | TC67917: similar to GB|AAL25838.1|23379334|AY057393 one-helix protein {Arabidopsis thaliana} (exp=-1; wgp=0; cg=0), partial (70%) AND TC67936: homologue to GB|AAL25838.1|23379334|AY057393 one-helix protein {Arabidopsis thaliana} (exp=-1; wgp=0; cg=0), partial (22%) AND CN548532:	1.20696	1.95214	1.24104	0.985297	-0.00813028	0.543929	0.484567	0.780364	-0.896178
27	1.1.1.2	PS.lightreaction.photosystem II.PSII polypeptide subunits	Vv_10006831	TC59425: similar to UP|Q9M0G6_ARATH (Q9M0G6) Photosystem II protein W-like, partial (52%)	1.14095	1.99659	0.817683	0.504148	-0.241555	0.872953	0.291957	0.265185	-0.817707
28	1.1.1.2	PS.lightreaction.photosystem II.PSII polypeptide subunits	Vv_10007597	TC56267: homologue to UP|Q6LDZ6_SOYBN (Q6LDZ6) Photosystem II thylakoid membrane protein, complete	2.33853	3.52015	3.28507	2.58653	1.16981	0.47553	1.16471	0.0319346	-2.22207
29	1.1.1.2	PS.lightreaction.photosystem II.PSII polypeptide subunits	Vv_10008857	MULTIPLE HITS: 2 | TC54542;TC53868 | TC54542: similar to UP|PSBW_SPIOL (Q41387) Photosystem II reaction center W protein, chloroplast precursor (PSII 6.1 kDa protein), partial (62%) AND TC53868: similar to UP|Q41908_ARATH (Q41908) Photosystem II 7kD protein, partial (66%)	0.794266	1.35597	1.07264	0.807869	-0.179669	0.611928	0.510414	0.047935	-0.760035
30	1.1.1.2	PS.lightreaction.photosystem II.PSII polypeptide subunits	Vv_10010962	CB345590: weakly similar to SP|Q40519|PSBR_TOBAC Photosystem II 10 kDa polypeptide chloroplast precursor (PII10). [Common tobacco], partial (82%)	1.14412	1.83289	1.07842	0.743861	-0.166546	0.66412	0.326094	0.234676	-0.935238
31	1.1.1.2	PS.lightreaction.photosystem II.PSII polypeptide subunits	Vv_10011314	MULTIPLE HITS: 2 | TC70753;TC70403 | TC70753: AND TC70403: photosystem II protein Z [Vitis vinifera]	1.92134	3.06822	2.09834	2.31371	1.19765	0.913075	1.38236	1.10007	-1.20211
32	1.1.1.2	PS.lightreaction.photosystem II.PSII polypeptide subunits	Vv_10000093	MULTIPLE HITS: 2 | TC70403;TC70364 | TC70403: photosystem II protein Z [Vitis vinifera] AND TC70364: similar to UP|PSBZ_ACOGR (Q5QA82) Photosystem II reaction center Z protein, partial (29%)	1.93599	2.52058	2.0201	1.68633	0.524969	1.05076	0.98415	0.54428	-1.26471
33	1.1.2.1	PS.lightreaction.photosystem I.LHC-I	Vv_10010944	MULTIPLE HITS: 3 | CB341233;TC57132;TC55189 | CB341233: similar to SP|P13869|CB12_PETHY Chlorophyll A-B binding protein chloroplast precursor (LHCI type II CAB). [Petunia], partial (50%) AND TC57132: similar to UP|CB12_PETHY (P13869) Chlorophyll a-b binding protein, chloroplast precursor (LHCI type II CAB), partial (90%) AND TC55189: similar to UP|CB12_PETHY (P13869) Chlorophyll a-b binding prote…	0.952897	1.35142	0.554215	0.367381	-0.613612	0.616869	-0.235221	-0.226699	-0.921144
34	1.1.2.1	PS.lightreaction.photosystem I.LHC-I	Vv_10000262	MULTIPLE HITS: 3 | BQ795667;TC55189;TC57132 | BQ795667: AND TC55189: similar to UP|CB12_PETHY (P13869) Chlorophyll a-b binding protein, chloroplast precursor (LHCI type II CAB), complete AND TC57132: similar to UP|CB12_PETHY (P13869) Chlorophyll a-b binding protein, chloroplast precursor (LHCI type II CAB), partial (90%)	1.21522	1.85537	1.29827	1.06166	0.00323884	0.930501	0.358577	0.240383	-0.974458
35	1.1.2.1	PS.lightreaction.photosystem I.LHC-I	Vv_10010944	MULTIPLE HITS: 3 | CB341233;TC57132;TC55189 | CB341233: similar to SP|P13869|CB12_PETHY Chlorophyll A-B binding protein chloroplast precursor (LHCI type II CAB). [Petunia], partial (50%) AND TC57132: similar to UP|CB12_PETHY (P13869) Chlorophyll a-b binding protein, chloroplast precursor (LHCI type II CAB), partial (90%) AND TC55189: similar to UP|CB12_PETHY (P13869) Chlorophyll a-b binding prote…	0.952897	1.35142	0.554215	0.367381	-0.613612	0.616869	-0.235221	-0.226699	-0.921144
36	1.1.2.2	PS.lightreaction.photosystem I.PSI polypeptide subunits	Vv_10000042	MULTIPLE HITS: 6 | DT020988;AJ863106;TC64966;TC61693;TC52546;CB339911 | DT020988: AND AJ863106: AND TC64966: homologue to UP|PSAD_CUCSA (P32869) Photosystem I reaction center subunit II, chloroplast precursor (Photosystem I 20 kDa subunit) (PSI-D) (PS I subunit 5), partial (40%) AND TC61693: homologue to UP|PSAD_LYCES (P12372) Photosystem I reaction center subunit II, chloroplast precursor (Photo…	1.23904	2.19527	1.41377	1.01555	-0.0305565	0.7801	0.458535	0.511824	-1.03593
37	1.1.2.2	PS.lightreaction.photosystem I.PSI polypeptide subunits	Vv_10000045	TC64892: UP|Q2MII8_SOLBU (Q2MII8) Photosystem I P700 apoprotein A2, complete	0.867911	1.87861	1.82193	1.48068	0.34941	-0.169583	0.383515	-0.777048	-1.56571
38	1.1.2.2	PS.lightreaction.photosystem I.PSI polypeptide subunits	Vv_10000166	MULTIPLE HITS: 8 | DV221622;CB003237;BM437973;TC59014;TC57304;TC53694;TC69138;CB344580 | DV221622: AND CB003237: AND BM437973: AND TC59014: similar to UP|PSAH_SPIOL (P22179) Photosystem I reaction center subunit VI, chloroplast precursor (PSI-H) (Light-harvesting complex I 11 kDa protein), partial (98%) AND TC57304: similar to UP|Q7XA96_TRIPR (Q7XA96) Photosystem I psaH protein, partial (91%) AND…	0.933489	1.73746	0.742467	0.455189	-0.338168	0.581711	0.207523	0.459074	-0.739617
39	1.1.2.2	PS.lightreaction.photosystem I.PSI polypeptide subunits	Vv_10000285	MULTIPLE HITS: 2 | CF207626;TC63702 | CF207626: AND TC63702: homologue to UP|Q646H3_CAMSI (Q646H3) Chloroplast photosystem I reaction center V (Fragment), partial (73%)	1.19605	2.43445	1.33046	1.26002	-0.260026	0.708674	0.554837	0.316612	-1.22522
40	1.1.2.2	PS.lightreaction.photosystem I.PSI polypeptide subunits	Vv_10000667	TC64892: UP|Q2MII8_SOLBU (Q2MII8) Photosystem I P700 apoprotein A2, complete	1.91882	2.74263	1.83721	2.06061	0.429895	0.354432	0.956882	0.667826	-1.53756
41	1.1.2.2	PS.lightreaction.photosystem I.PSI polypeptide subunits	Vv_10001021	MULTIPLE HITS: 2 | TC53444;DT022302 | TC53444: similar to UP|PSAN_ARATH (P49107) Photosystem I reaction center subunit N, chloroplast precursor (PSI-N), partial (80%) AND DT022302:	1.31021	2.03865	1.23715	0.871898	-0.478036	0.41422	0.183032	0.302009	-1.25917
42	1.1.2.2	PS.lightreaction.photosystem I.PSI polypeptide subunits	Vv_10003059	TC57834: homologue to UP|PSAD_LYCES (P12372) Photosystem I reaction center subunit II, chloroplast precursor (Photosystem I 20 kDa subunit) (PSI-D), partial (79%)	1.33919	1.84161	0.603006	0.75518	-0.754023	0.536333	-0.463219	0.0762838	-1.2859
43	1.1.2.2	PS.lightreaction.photosystem I.PSI polypeptide subunits	Vv_10003815	MULTIPLE HITS: 4 | TC66819;TC62377;TC55779;CB340600 | TC66819: homologue to UP|Q8L7C3_ARATH (Q8L7C3) Expressed protein, partial (39%) AND TC62377: similar to UP|Q8L7C3_ARATH (Q8L7C3) Expressed protein, partial (71%) AND TC55779: similar to UP|Q8L7C3_ARATH (Q8L7C3) Expressed protein, partial (85%) AND CB340600: similar to GP|21702253|emb|CAD37939. photosystem I subunit O {Arabidopsis thaliana}, pa…	1.87852	2.89328	1.93906	1.62927	-0.104776	0.62009	0.627853	0.372221	-1.70619
44	1.1.2.2	PS.lightreaction.photosystem I.PSI polypeptide subunits	Vv_10004025	TC64459: homologue to emb|X70938.1|CHNPTRNVI N.plumbaginifolia chloroplast 16SrDNA, trnV and trnI genes for 16S ribosomal RNA, transfer RNA-Val and transfer RNA-Ile (5'exon), partial (94%)	1.15029	1.63277	2.3402	2.50636	0.874775	0.510275	0.872851	0.365516	-1.25155
45	1.1.2.2	PS.lightreaction.photosystem I.PSI polypeptide subunits	Vv_10004045	TC64459: homologue to emb|X70938.1|CHNPTRNVI N.plumbaginifolia chloroplast 16SrDNA, trnV and trnI genes for 16S ribosomal RNA, transfer RNA-Val and transfer RNA-Ile (5'exon), partial (94%)	2.41756	2.77956	4.1243	3.2035	2.2473	0.569816	1.81652	0.0048521	-1.97161
46	1.1.2.2	PS.lightreaction.photosystem I.PSI polypeptide subunits	Vv_10004084	MULTIPLE HITS: 2 | TC52750;TC52528 | TC52750: similar to UP|Q9XQB4_PHAAU (Q9XQB4) Photosystem I reaction center subunit III, partial (86%) AND TC52528: similar to UP|Q9XQB4_PHAAU (Q9XQB4) Photosystem I reaction center subunit III, partial (86%)	0.700735	1.22641	0.657867	0.312126	-0.854498	0.29034	-0.237076	-0.079165	-0.944385
47	1.1.2.2	PS.lightreaction.photosystem I.PSI polypeptide subunits	Vv_10006016	MULTIPLE HITS: 6 | CB339911;DT020988;AJ863106;TC64966;TC61693;TC52546 | CB339911: similar to SP|P32869|PSAD_CUCSA Photosystem I reaction center subunit II chloroplast precursor (Photosystem I 20 kDa subunit), partial (24%) AND DT020988: AND AJ863106: AND TC64966: homologue to UP|PSAD_CUCSA (P32869) Photosystem I reaction center subunit II, chloroplast precursor (Photosystem I 20 kDa subunit) (PSI…	0.710696	1.90478	0.880993	0.672031	-0.227095	0.600417	0.106944	0.00789374	-0.920086
48	1.1.2.2	PS.lightreaction.photosystem I.PSI polypeptide subunits	Vv_10006028	MULTIPLE HITS: 4 | CB340600;DV222268;TC62377;TC55779 | CB340600: similar to GP|21702253|emb|CAD37939. photosystem I subunit O {Arabidopsis thaliana}, partial (68%) AND DV222268: AND TC62377: similar to UP|Q8L7C3_ARATH (Q8L7C3) Expressed protein, partial (71%) AND TC55779: similar to UP|Q8L7C3_ARATH (Q8L7C3) Expressed protein, partial (85%)	2.00274	2.72787	1.69713	1.34473	-0.0539259	0.478271	0.589402	0.236914	-1.63045
49	1.1.2.2	PS.lightreaction.photosystem I.PSI polypeptide subunits	Vv_10006248	MULTIPLE HITS: 7 | CB344580;DV221622;CB003237;BM437973;TC59014;TC57304;TC53694 | CB344580: weakly similar to PIR|T15058|T15058 photosystem I protein psaH precursor - wood tobacco, partial (79%) AND DV221622: AND CB003237: AND BM437973: AND TC59014: similar to UP|PSAH_SPIOL (P22179) Photosystem I reaction center subunit VI, chloroplast precursor (PSI-H) (Light-harvesting complex I 11 kDa protein),…	0.907885	1.77335	1.31089	0.842671	0.228633	0.705804	0.534745	0.377931	-0.746922
50	1.1.2.2	PS.lightreaction.photosystem I.PSI polypeptide subunits	Vv_10010939	CB340108:	1.505	2.12914	1.84131	1.95879	0.285408	0.874884	0.589308	-0.171333	-1.46399
51	1.1.2.2	PS.lightreaction.photosystem I.PSI polypeptide subunits	Vv_10011048	CB341415:	1.03259	1.41468	0.85121	0.450306	-0.562803	0.404686	0.036654	0.197076	-0.918293
52	1.1.2.2	PS.lightreaction.photosystem I.PSI polypeptide subunits	Vv_10011411	TC64892: UP|Q2MII8_SOLBU (Q2MII8) Photosystem I P700 apoprotein A2, complete	1.85083	2.62875	1.77725	1.98474	0.32177	0.305763	0.865606	0.731254	-1.50429
53	1.1.3	PS.lightreaction.cytochrome b6/f	Vv_10003724	TC57415: homologue to PRF|1011228A|224159|1011228A cytochrome b559. {Spinacia oleracea} (exp=-1; wgp=-1; cg=-1), complete AND TC57415: homologue to PRF|1011228A|224159|1011228A cytochrome b559. {Spinacia oleracea} (exp=-1; wgp=-1; cg=-1), complete	2.54729	3.47637	2.49891	1.8069	1.12969	0.346036	1.29473	0.316523	-1.81062
54	1.1.3	PS.lightreaction.cytochrome b6/f	Vv_10004558	MULTIPLE HITS: 4 | TC64577;TC62694;TC55280;TC60345 | TC64577: similar to UP|UCRIA_ORYSA (Q69S39) Cytochrome b6-f complex iron-sulfur subunit, chloroplast precursor (Rieske iron-sulfur protein) (Plastohydroquinone:plastocyanin oxidoreductase iron-sulfur protein) (ISP) (RISP) , partial (59%) AND TC62694: similar to UP|UCRIA_ORYSA (Q69S39) Cytochrome b6-f complex iron-sulfur subunit, chloroplast pre…	0.616477	0.767971	0.808355	0.493878	-0.308538	0.0371461	0.0437984	0.0741214	-0.710038
55	1.1.3	PS.lightreaction.cytochrome b6/f	Vv_10000112	MULTIPLE HITS: 3 | TC68718;TC55538;DT034758 | TC68718: homologue to UP|Q4FFV6_TYPLA (Q4FFV6) Cytochrome b6 (Fragment), complete AND TC55538: UP|Q2L933_GOSHI (Q2L933) Cytochrome b6, partial (50%) AND DT034758:	1.68102	1.41283	1.49659	0.689351	0.278217	-0.385397	0.299136	0.145948	-1.23547
56	1.1.30	PS.lightreaction.state transition	Vv_10009864	TC61135: similar to UP|STT7_CHLRE (Q84V18) Serine/threonine-protein kinase stt7, chloroplast precursor , partial (5%)	0.937712	1.43496	1.14694	0.913744	0.082567	0.806728	0.495733	0.879376	-0.542238
57	1.1.4	PS.lightreaction.ATP synthase	Vv_10000075	MULTIPLE HITS: 2 | TC67700;TC55395 | TC67700: UP|Q5SCX4_HUPLU (Q5SCX4) ATP synthase CF0 subunit III, partial (40%) AND TC55395: homologue to UP|Q6QY79_ORYSA (Q6QY79) ATP synthase CF0 A chain, complete	1.09601	2.03837	1.29299	0.975681	0.085161	0.338752	0.326028	-0.213718	-1.21671
58	1.1.4	PS.lightreaction.ATP synthase	Vv_10000390	TC68177: homologue to UP|ATPG_TOBAC (P29790) ATP synthase gamma chain, chloroplast precursor , partial (86%)	0.925496	1.65229	0.879844	0.616429	-0.24311	0.476529	0.180492	0.485072	-0.793769
59	1.1.4	PS.lightreaction.ATP synthase	Vv_10006259	MULTIPLE HITS: 3 | TC59284;TC53822;TC53434 | TC59284: homologue to UP|Q49L12_EUCGG (Q49L12) ATP synthase CF0 subunit III, partial (96%) AND TC53822: homologue to UP|Q49L12_EUCGG (Q49L12) ATP synthase CF0 subunit III, complete AND TC53434: homologue to UP|Q56P07_LACSA (Q56P07) ATPase subunit I (ATP synthase CF0 B chain), partial (64%)	1.23079	1.51117	1.38917	1.02114	0.238833	-0.0709289	0.184589	-0.384571	-1.29609
60	1.1.4	PS.lightreaction.ATP synthase	Vv_10010705	TC55708: similar to UP|ATPD_TOBAC (P32980) ATP synthase delta chain, chloroplast precursor , partial (75%)	0.642259	0.807091	0.646019	0.434267	-0.485073	0.403718	0.116025	0.247163	-0.561951
61	1.1.40	PS.lightreaction.cyclic electron flow-chlororespiration	Vv_10000145	TC60468: ribosomal protein S7 [Vitis vinifera]	1.50974	2.11961	1.94934	1.20716	1.06305	-0.0103889	0.996844	0.346983	-1.09734
62	1.1.40	PS.lightreaction.cyclic electron flow-chlororespiration	Vv_10000234	TC63589: homologue to UP|Q9SL05_ARATH (Q9SL05) Expressed protein (At2g05620/T20G20.3), partial (57%)	1.27369	1.82922	0.904243	0.883584	-0.112079	0.321858	0.0380561	0.707509	-0.983849
63	1.1.40	PS.lightreaction.cyclic electron flow-chlororespiration	Vv_10003741	MULTIPLE HITS: 2 | CB982323;TC53150 | CB982323: AND TC53150: NADH-plastoquinone oxidoreductase subunit 5 [Vitis vinifera]	0.191333	0.2694	0.0870074	-0.414856	-0.718284	-0.76055	-0.662638	-0.998077	-0.818108
64	1.1.40	PS.lightreaction.cyclic electron flow-chlororespiration	Vv_10003759	TC68056: homologue to UP|Q2L953_GOSHI (Q2L953) NADH-plastoquinone oxidoreductase subunit 7, complete	1.42684	0.902405	1.46773	1.21172	0.458985	0.0120919	0.651021	0.00324354	-0.970837
65	1.1.40	PS.lightreaction.cyclic electron flow-chlororespiration	Vv_10006026	MULTIPLE HITS: 3 | TC64403;TC68056;TC56161 | TC64403: homologue to UP|Q68RV1_PANGI (Q68RV1) NADH-plastoquinone oxidoreductase chain 1, chloroplast, complete AND TC68056: homologue to UP|Q2L953_GOSHI (Q2L953) NADH-plastoquinone oxidoreductase subunit 7, complete AND TC56161: homologue to UP|Q2VEC6_SOLTU (Q2VEC6) NADH-plastoquinone oxidoreductase chain 1, chloroplast, partial (49%)	1.52487	2.1908	1.81099	0.92317	0.866569	-0.468508	0.519596	-0.0196083	-1.38795
66	1.1.40	PS.lightreaction.cyclic electron flow-chlororespiration	Vv_10009663	TC53768: weakly similar to UP|Q31L05_SYNP7 (Q31L05) NADH dehydrogenase I subunit N, partial (33%)	0.848887	1.54144	0.601367	0.49751	-0.20989	0.201349	0.0571148	0.38077	-0.764965
67	1.1.40	PS.lightreaction.cyclic electron flow-chlororespiration	Vv_10010684	TC68056: homologue to UP|Q2L953_GOSHI (Q2L953) NADH-plastoquinone oxidoreductase subunit 7, complete	1.043	0.408342	0.611626	0.014207	-0.0766564	-0.122841	-0.221773	-0.280881	-0.694832
68	1.1.40	PS.lightreaction.cyclic electron flow-chlororespiration	Vv_10010940	TC64403: homologue to UP|Q68RV1_PANGI (Q68RV1) NADH-plastoquinone oxidoreductase chain 1, chloroplast, complete	1.14323	2.09182	0.747517	0.330514	-0.53501	-0.652612	-0.327271	-1.10597	-1.73349
69	1.1.5.2	PS.lightreaction.other electron carrier (ox/red).ferredoxin	Vv_10003773	MULTIPLE HITS: 7 | TC61717;TC55109;DV222408;TC56529;TC64052;BQ798787;CB344034 | TC61717: similar to UP|FER1_MESCR (O04683) Ferredoxin-1, chloroplast precursor (Ferredoxin I), partial (69%) AND TC55109: similar to UP|Q6Q8B8_TOBAC (Q6Q8B8) Chloroplast ferredoxin I, partial (97%) AND DV222408: AND TC56529: similar to UP|Q6Q8B8_TOBAC (Q6Q8B8) Chloroplast ferredoxin I, partial (98%) AND TC64052: simil…	0.976149	1.9026	0.457148	0.370879	-0.731373	0.10778	-0.299465	0.491893	-1.03448
70	1.1.5.2	PS.lightreaction.other electron carrier (ox/red).ferredoxin	Vv_10006229	MULTIPLE HITS: 6 | CB344034;TC64052;TC61717;TC55109;DV222408;TC56529 | CB344034: weakly similar to SP|P00226|FER_SAMNI Ferredoxin. [European elder] {Sambucus nigra}, partial (93%) AND TC64052: similar to UP|Q6Q8B8_TOBAC (Q6Q8B8) Chloroplast ferredoxin I, partial (85%) AND TC61717: similar to UP|FER1_MESCR (O04683) Ferredoxin-1, chloroplast precursor (Ferredoxin I), partial (69%) AND TC55109: simi…	0.821539	0.383896	1.18161	0.868145	0.174694	0.356222	0.235939	-0.0503038	-0.63466
71	1.1.5.2	PS.lightreaction.other electron carrier (ox/red).ferredoxin	Vv_10011130	MULTIPLE HITS: 2 | CD012430;TC55726 | CD012430: similar to SP|P27788|FER3_MAIZE Ferredoxin III chloroplast precursor (Fd III). [Maize] {Zea mays}, partial (46%) AND TC55726: similar to UP|FER3_MAIZE (P27788) Ferredoxin-3, chloroplast precursor (Ferredoxin III) (Fd III), partial (65%)	-0.493853	0.312455	-0.380443	-0.726529	0.431318	0.449595	0.528308	0.280188	0.744445
72	1.1.5.2	PS.lightreaction.other electron carrier (ox/red).ferredoxin	Vv_10011161	MULTIPLE HITS: 8 | CA816064;DV222408;TC64052;TC61717;TC56529;TC55109;BQ798787;CB344034 | CA816064: similar to SP|P81372|FERA_ALOMA Ferredoxin A (Fd A). [Giant taro] {Alocasia macrorrhiza}, partial (37%) AND DV222408: AND TC64052: similar to UP|Q6Q8B8_TOBAC (Q6Q8B8) Chloroplast ferredoxin I, partial (85%) AND TC61717: similar to UP|FER1_MESCR (O04683) Ferredoxin-1, chloroplast precursor (Ferredoxi…	1.06899	2.09661	0.80722	0.754448	-0.586276	0.139831	0.0850636	0.557189	-1.13287
73	1.1.6	PS.lightreaction.NADH DH	Vv_10000163	TC57184: homologue to UP|NU4C_PANGI (Q68RV6) NAD(P)H-quinone oxidoreductase chain 4, chloroplast (NAD(P)H dehydrogenase, chain 4) (NADH-plastoquinone oxidoreductase chain 4) , complete	1.47927	1.9412	1.22109	0.574968	0.757853	0.0808033	0.8367	0.51555	-0.756406
74	1.1.6	PS.lightreaction.NADH DH	Vv_10010950	MULTIPLE HITS: 2 | CB342061;TC57184 | CB342061: similar to GP|20068383|emb|CAC88096. NADH dehydrogenase ND4 subunit {Atropa belladonna}, partial (37%) AND TC57184: homologue to UP|NU4C_PANGI (Q68RV6) NAD(P)H-quinone oxidoreductase chain 4, chloroplast (NAD(P)H dehydrogenase, chain 4) (NADH-plastoquinone oxidoreductase chain 4) , complete	1.22652	1.17578	0.463508	0.199962	-0.619046	-0.110366	-0.313716	-0.133425	-1.06058
75	1.2.2	PS.photorespiration.glycolate oxydase	Vv_10004443	TC52919: homologue to UP|Q39640_9ROSI (Q39640) Glycolate oxidase , complete	1.05668	1.59923	1.03328	0.896187	-0.133272	0.310518	0.160274	0.746494	-0.875338
76	1.2.4	PS.photorespiration.glycine cleavage	Vv_10000199	TC54103: similar to UP|Q7DLL8_FLACR (Q7DLL8) H-protein , complete	1.01222	1.16416	0.79059	0.77478	-0.555417	-0.0654242	-0.0907147	0.51357	-0.984935
77	1.2.4	PS.photorespiration.glycine cleavage	Vv_10005759	MULTIPLE HITS: 4 | TC60481;TC58398;TC56342;TC54103 | TC60481: similar to UP|GCSH2_ARATH (Q9LQL0) Probable glycine cleavage system H protein 2, mitochondrial precursor, partial (64%) AND TC58398: similar to UP|GCSH2_ARATH (Q9LQL0) Probable glycine cleavage system H protein 2, mitochondrial precursor, partial (90%) AND TC56342: similar to UP|Q7DLL8_FLACR (Q7DLL8) H-protein , complete AND TC54103: s…	0.578772	1.73109	0.702013	0.470463	-0.284554	0.224044	-0.374288	0.107318	-0.952455
78	1.2.5	PS.photorespiration.serine hydroxymethyltransferase	Vv_10003932	MULTIPLE HITS: 4 | TC57456;TC65645;TC65863;TC56648 | TC57456: homologue to UP|GLYN_FLAPR (P49358) Serine hydroxymethyltransferase 2, mitochondrial precursor (Serine methylase) (Glycine hydroxymethyltransferase) (SHMT) , partial (53%) AND TC65645: similar to UP|GLYM_SOLTU (P50433) Serine hydroxymethyltransferase, mitochondrial precursor (Serine methylase) (Glycine hydroxymethyltransferase) (SHMT) …	0.985435	1.3449	1.0946	1.06242	-0.0903599	0.782015	0.228087	0.452952	-0.778666
79	1.2.6	PS.photorespiration.hydroxypyruvate reductase	Vv_10007720	MULTIPLE HITS: 4 | CD712732;TC61548;TC57226;TC54577 | CD712732: homologue to PIR|B96703|B96703 hydroxypyruvate reductase (HPR) 50972-48670 [imported] - Arabidopsis thaliana, partial (43%) AND TC61548: homologue to UP|Q93XV7_9ROSI (Q93XV7) Hydroxypyruvate reductase , partial (76%) AND TC57226: homologue to UP|Q93XV7_9ROSI (Q93XV7) Hydroxypyruvate reductase , partial (66%) AND TC54577: similar to U…	0.990544	0.681271	0.410395	0.215455	-0.102697	0.166358	-0.0205632	0.351137	-0.475858
80	1.3.1	PS.calvin cyle.rubisco large subunit	Vv_10010848	TC57584: UP|Q9MVF6_9ROSI (Q9MVF6) Ribulose-1,5-bisphosphate carboxylase/oxygenase, large subunit, complete	2.66883	2.85587	3.00224	1.70277	1.33347	-0.0926758	1.33722	0.197399	-1.86357
81	1.3.12	PS.calvin cyle.PRK	Vv_10003838	MULTIPLE HITS: 2 | TC56646;TC68898 | TC56646: homologue to UP|KPPR_MESCR (P27774) Phosphoribulokinase, chloroplast precursor (Phosphopentokinase) (PRKase) (PRK) , partial (90%) AND TC68898: homologue to UP|KPPR_MESCR (P27774) Phosphoribulokinase, chloroplast precursor (Phosphopentokinase) (PRKase) (PRK) , partial (77%)	0.870615	1.63829	0.974971	1.1135	-0.0518518	0.920149	0.363262	0.585761	-0.695016
82	1.3.12	PS.calvin cyle.PRK	Vv_10010937	TC68898: homologue to UP|KPPR_MESCR (P27774) Phosphoribulokinase, chloroplast precursor (Phosphopentokinase) (PRKase) (PRK) , partial (77%)	0.781292	0.470916	0.545099	0.515876	-0.480852	0.520954	-0.268591	0.095027	-0.611661
83	1.3.13	PS.calvin cyle.rubisco interacting	Vv_10004708	TC56836: homologue to UP|Q9ATC2_ZANAE (Q9ATC2) Rubisco activase (Fragment), partial (60%)	1.81571	0.619839	1.59145	0.893791	-0.924474	-1.19443	-0.208247	-0.345387	-1.89833
84	1.3.13	PS.calvin cyle.rubisco interacting	Vv_10005542	CA809397: similar to GP|12620883|gb|AAG61121.1 ribulose-1 5-bisphosphate carboxylase/oxygenase activase 2 {Gossypium hirsutum}, partial (31%)	0.632291	1.31472	0.867669	0.832598	-0.413142	0.0406867	-0.152664	0.378607	-0.948446
85	1.3.13	PS.calvin cyle.rubisco interacting	Vv_10010758	MULTIPLE HITS: 3 | TC56391;TC53749;CB343351 | TC56391: homologue to UP|RCA1_LARTR (Q7X9A0) Ribulose bisphosphate carboxylase/oxygenase activase 1, chloroplast precursor (RuBisCO activase 1) (RA 1) (RubisCO activase alpha form), partial (94%) AND TC53749: similar to UP|O82428_DATGL (O82428) Rubisco activase, partial (64%) AND CB343351:	1.0718	0.0617793	0.565708	0.437713	-0.917188	0.063343	-0.639763	-0.250093	-0.970176
86	1.3.2	PS.calvin cyle.rubisco small subunit	Vv_10010921	MULTIPLE HITS: 10 | CA809963;TC70003;TC68454;TC52496;CB341357;CA813524;CA810556;CA810185;TC71209;CB341158 | CA809963: similar to SP|Q96542|RBS_BETVE Ribulose bisphosphate carboxylase small chain chloroplast precursor (EC 4.1.1.39), partial (63%) AND TC70003: homologue to UP|Q2I314_9ROSI (Q2I314) Ribulose-1,5-bisphophate carboxylase/oxygenase small subunit, complete AND TC68454: homologue to UP|Q2…	0.614249	1.12377	0.343237	0.314523	-0.53231	0.473109	-0.214157	-0.090776	-0.689979
87	1.3.3	PS.calvin cyle.phosphoglycerate kinase	Vv_10003833	MULTIPLE HITS: 4 | TC57103;TC52072;DV938784;CB349028 | TC57103: homologue to UP|PGKY_TOBAC (Q42962) Phosphoglycerate kinase, cytosolic , partial (52%) AND TC52072: homologue to UP|PGKY_TOBAC (Q42962) Phosphoglycerate kinase, cytosolic , complete AND DV938784: AND CB349028: similar to SP|Q42962|PGKY_TOBAC Phosphoglycerate kinase cytosolic (EC 2.7.2.3). [Common tobacco] {Nicotiana tabacum}, partial…	-0.149013	0.127411	0.0521264	0.0618741	0.927437	0.711787	0.724612	0.726749	0.749547
88	1.3.4	PS.calvin cyle.GAP	Vv_10000866	MULTIPLE HITS: 2 | TC54003;TC65244 | TC54003: homologue to UP|Q8LK61_WHEAT (Q8LK61) Nonphosphorylating glyceraldehyde-3-phosphate dehydrogenase , partial (65%) AND TC65244: similar to UP|GAPN_NICPL (P93338) NADP-dependent glyceraldehyde-3-phosphate dehydrogenase (Non-phosphorylating glyceraldehyde 3-phosphate dehydrogenase) (Glyceraldehyde-3-phosphate dehydrogenase [NADP+]) (Triosephosphate dehyd…	0.894881	0.840641	0.764404	0.939051	-0.368634	0.120079	-0.0983062	0.334186	-0.862913
89	1.3.6	PS.calvin cyle.aldolase	Vv_10005614	MULTIPLE HITS: 5 | CA812108;CB339768;TC52261;CB343217;TC52601 | CA812108: similar to GP|21311559|gb|AAM46780.1 latex plastidic aldolase-like protein {Hevea brasiliensis}, partial (35%) AND CB339768: AND TC52261: homologue to UP|Q8LL68_HEVBR (Q8LL68) Latex plastidic aldolase-like protein, complete AND CB343217: AND TC52601: homologue to UP|Q8LL68_HEVBR (Q8LL68) Latex plastidic aldolase-like protei…	1.04493	0.906849	1.31341	0.265409	0.5223	0.123587	0.253669	-0.26115	-0.723048
90	1.3.6	PS.calvin cyle.aldolase	Vv_10006115	MULTIPLE HITS: 4 | CB342366;CF210678;TC52601;CB339445 | CB342366: AND CF210678: AND TC52601: homologue to UP|Q8LL68_HEVBR (Q8LL68) Latex plastidic aldolase-like protein, complete AND CB339445:	0.426699	1.09634	0.922895	0.905981	0.0581901	0.48289	-0.182598	0.128998	-0.716109
91	1.3.6	PS.calvin cyle.aldolase	Vv_10006195	CB343513: similar to SP|P46256|ALF1_PEA Fructose-bisphosphate aldolase cytoplasmic isozyme 1 (EC 4.1.2.13). [Garden pea] {Pisum sativum}, partial (59%)	0.321163	0.559488	0.402193	0.27748	-0.421673	0.361407	-0.33037	-0.634928	-0.646472
92	1.3.6	PS.calvin cyle.aldolase	Vv_10010928	TC52601: homologue to UP|Q8LL68_HEVBR (Q8LL68) Latex plastidic aldolase-like protein, complete	1.07164	0.268699	0.446997	0.490071	-0.555814	0.122216	-0.562114	-0.301557	-0.89367
93	1.3.6	PS.calvin cyle.aldolase	Vv_10000154	MULTIPLE HITS: 4 | CF210678;TC52601;CB339445;CA814639 | CF210678: AND TC52601: homologue to UP|Q8LL68_HEVBR (Q8LL68) Latex plastidic aldolase-like protein, complete AND CB339445: AND CA814639:	1.23655	1.79148	1.63765	1.67494	0.326654	0.885063	0.592653	1.05513	-0.870282
94	1.3.7	PS.calvin cyle.FBPase	Vv_10002581	TC69273: similar to GB|1D9Q_A|6730296|1D9Q_A Chain A, Oxidized Pea Fructose-1,6-Bisphosphatase Form 1. {Pisum sativum} (exp=-1; wgp=0; cg=0), partial (58%)	1.13093	1.62504	1.08097	0.963645	0.211271	0.694968	0.533847	1.02959	-0.582725
95	1.3.9	PS.calvin cyle.seduheptulose bisphosphatase	Vv_10003997	TC54570: similar to UP|Q940F8_ARATH (Q940F8) Sedoheptulose-bisphosphatase, partial (93%)	1.07557	1.32314	0.926068	0.706128	-0.148017	0.322515	0.203087	0.911052	-0.685568
	10	cell wall
	10.1	cell wall.precursor synthesis
	10.1.1	cell wall.precursor synthesis.NDP sugar pyrophosphorylase
	10.1.1.20	cell wall.precursor synthesis.NDP sugar pyrophosphorylase.multiple NDP-Sugars
96	10.1.1.20	cell wall.precursor synthesis.NDP sugar pyrophosphorylase.multiple NDP-Sugars	Vv_10011402	TC60485: similar to UP|Q5W915_PEA (Q5W915) UDP-sugar pyrophospharylase, partial (64%)	-1.41357	-1.91414	-1.95572	-1.3879	-0.642255	-0.685114	-0.868547	-0.495482	0.994983
97	10.1.10	cell wall.precursor synthesis.RHM	Vv_10010672	TC61357: similar to GB|AAR99502.1|41080591|AY513232 3,5-epimerase/4-reductase {Arabidopsis thaliana} (exp=-1; wgp=0; cg=0), partial (94%)	-0.448113	-0.159049	-0.726109	-0.39298	0.00135759	0.10537	0.117439	0.184928	0.533836
98	10.1.10	cell wall.precursor synthesis.RHM	Vv_10011308	TC61357: similar to GB|AAR99502.1|41080591|AY513232 3,5-epimerase/4-reductase {Arabidopsis thaliana} (exp=-1; wgp=0; cg=0), partial (94%)	-0.430772	-0.184026	-0.682187	-0.413121	0.0417608	0.111194	0.134491	0.198267	0.548954
99	10.1.2	cell wall.precursor synthesis.UGE	Vv_10001798	TC68545: similar to UP|GALE1_ARATH (Q42605) UDP-glucose 4-epimerase (Galactowaldenase) (UDP-galactose 4-epimerase) , partial (96%)	-0.823285	-0.676604	-1.26516	-0.95411	-0.353019	-0.0471363	-0.309912	-0.236375	0.69318
100	10.1.3	cell wall.precursor synthesis.AXS	Vv_10003945	MULTIPLE HITS: 2 | TC70158;TC54523 | TC70158: similar to RF|NP_180353.1|15226264|NM_128345 AXS1 (UDP-D-APIOSE/UDP-D-XYLOSE SYNTHASE 1) {Arabidopsis thaliana} (exp=-1; wgp=0; cg=0), partial (25%) AND TC54523: homologue to RF|NP_563807.1|18390863|NM_100694 AXS2 (UDP-D-APIOSE/UDP-D-XYLOSE SYNTHASE 2) {Arabidopsis thaliana} (exp=-1; wgp=0; cg=0), partial (98%)	-0.609938	-0.404046	-0.655718	-0.553649	0.174016	0.0581212	0.28028	0.263644	0.749853
101	10.1.4	cell wall.precursor synthesis.UGD	Vv_10004830	TC68052: homologue to UP|Q6RK07_9MAGN (Q6RK07) UDP-glucose dehydrogenase, complete	-0.557727	-0.6995	-0.64174	-0.107977	0.240618	0.219997	0.521062	-0.0265286	0.740523
102	10.1.5	cell wall.precursor synthesis.UXS	Vv_10000925	TC63709: homologue to UP|Q9LZI2_ARATH (Q9LZI2) DTDP-glucose 4-6-dehydratase homolog D18 (At3g62830/F26K9_260), partial (83%)	-0.783441	-0.53939	-0.666712	-0.429722	0.50944	0.281418	0.18145	0.0376636	0.857309
103	10.1.5	cell wall.precursor synthesis.UXS	Vv_10003865	MULTIPLE HITS: 3 | CF603003;TC51843;CK906593 | CF603003: AND TC51843: homologue to GB|AAM64676.1|21592727|AY087118 dTDP-glucose 4-6-dehydratases-like protein {Arabidopsis thaliana} (exp=-1; wgp=0; cg=0), partial (97%) AND CK906593:	-0.639739	-0.719649	-0.617268	-0.636704	-0.0531454	-0.201172	0.0131961	0.155955	0.632049
104	10.1.6	cell wall.precursor synthesis.GAE	Vv_10001772	MULTIPLE HITS: 2 | TC63675;DV939738 | TC63675: similar to RF|NP_191922.1|15236712|NM_116228 GAE3 (UDP-D-GLUCURONATE 4-EPIMERASE 3); catalytic {Arabidopsis thaliana} (exp=-1; wgp=0; cg=0), partial (88%) AND DV939738:	-0.726861	-0.616406	-0.631049	-0.261556	0.159711	0.25406	0.239652	-0.0589881	0.707577
105	10.2	cell wall.cellulose synthesis	Vv_10006897	CB917372:	0.407433	1.02246	0.778456	0.853565	0.32407	0.615699	0.478115	0.467957	-0.294019
106	10.2.1	cell wall.cellulose synthesis.cellulose synthase	Vv_10004631	TC56091: similar to UP|Q3Y6V1_TOBAC (Q3Y6V1) Cellulose synthase-like protein CslG, partial (33%)	-1.68892	-1.08179	-1.19757	-1.24662	-0.497411	-0.508661	-0.366809	-0.139492	0.925633
107	10.2.1	cell wall.cellulose synthesis.cellulose synthase	Vv_10008078	CF207346:	-1.19338	-0.836092	-1.628	-1.14642	0.356452	0.150845	0.329948	-0.599316	1.26045
108	10.5.1	cell wall.cell wall proteins.AGPs	Vv_10001726	MULTIPLE HITS: 4 | TC63963;TC61734;TC61549;CF603472 | TC63963: weakly similar to RF|NP_566070.3|42569970|NM_130196 AGP16 (ARABINOGALACTAN PROTEIN 16) {Arabidopsis thaliana} (exp=-1; wgp=0; cg=0), partial (71%) AND TC61734: weakly similar to RF|NP_566070.3|42569970|NM_130196 AGP16 (ARABINOGALACTAN PROTEIN 16) {Arabidopsis thaliana} (exp=-1; wgp=0; cg=0), partial (71%) AND TC61549: weakly similar t…	0.00712174	0.598842	0.110843	-0.0361016	-0.964858	-0.565101	-0.725464	-0.834835	-0.942741
109	10.5.1	cell wall.cell wall proteins.AGPs	Vv_10004720	TC65557: weakly similar to RF|NP_194362.1|15236175|NM_118765 AGP13 (ARABINOGALACTAN PROTEIN 13) {Arabidopsis thaliana} (exp=-1; wgp=0; cg=0), partial (73%)	-0.554562	-0.637073	-0.657243	-0.331534	0.661324	0.318353	0.343973	0.114444	0.904627
110	10.5.3	cell wall.cell wall proteins.LRR	Vv_10000014	MULTIPLE HITS: 5 | TC68179;TC65829;TC63486;TC63419;TC60920 | TC68179: UP|Q84JW2_VITVI (Q84JW2) 2S albumin, complete AND TC65829: weakly similar to UP|Q9VN36_DROME (Q9VN36) CG12586-PA, partial (13%) AND TC63486: similar to UP|Q8T018_DROME (Q8T018) LD39545p (CG10625-PA, isoform A) (Cg10625-pd, isoform d), partial (25%) AND TC63419: similar to UP|Q9VN36_DROME (Q9VN36) CG12586-PA, partial (12%) AND T…	-0.281777	0.187539	-0.323501	-0.698468	1.19683	0.661899	0.71639	0.407264	1.02465
111	10.5.3	cell wall.cell wall proteins.LRR	Vv_10001520	TC57707: weakly similar to UP|Q2HTP6_MEDTR (Q2HTP6) Leucine-rich repeat, plant specific, partial (32%)	-2.76553	-2.87854	-2.72602	-1.12008	0.244906	0.862475	0.597381	0.69375	2.97217
112	10.5.3	cell wall.cell wall proteins.LRR	Vv_10006291	CB345556: similar to GP|13882294|gb|AAK46868.1 PE_PGRS family protein {Mycobacterium tuberculosis CDC1551}, partial (2%)	1.26847	1.74529	0.935848	0.986565	0.0316375	0.202171	0.314559	0.88559	-0.875552
113	10.5.3	cell wall.cell wall proteins.LRR	Vv_10008454	MULTIPLE HITS: 2 | DV218755;TC56951 | DV218755: AND TC56951: UP|Q8LGR5_VITVI (Q8LGR5) Proline rich protein 2, complete	-2.49526	-1.89963	-2.01909	-0.706935	0.931334	1.32922	1.23189	-0.0188122	2.64864
114	10.5.3	cell wall.cell wall proteins.LRR	Vv_10009312	TC62568: RF|NP_001023025.1|71997822|NM_001027854 GRound-Like (grd related) family member (grl-25) {Caenorhabditis elegans} (exp=-1; wgp=0; cg=0), partial (3%)	-1.05904	0.270198	-1.30615	-1.38848	-0.0880889	0.339927	0.412288	-0.0663261	1.02032
115	10.5.3	cell wall.cell wall proteins.LRR	Vv_10009642	TC70494: similar to UP|Q9M3Y2_WHEAT (Q9M3Y2) Glycine-rich protein precursor, partial (9%)	1.98959	2.98024	2.48355	2.41978	-0.237341	-0.0328878	-0.361254	0.240352	-2.56607
116	10.5.3	cell wall.cell wall proteins.LRR	Vv_10013582	TC62568: RF|NP_001023025.1|71997822|NM_001027854 GRound-Like (grd related) family member (grl-25) {Caenorhabditis elegans} (exp=-1; wgp=0; cg=0), partial (3%)	-1.23236	0.100019	-1.4238	-1.42208	-0.253476	0.495549	0.0530375	-0.276558	0.999193
117	10.5.5	cell wall.cell wall proteins.RGP	Vv_10009422	TC55314: similar to UP|Q6IV07_LYCES (Q6IV07) UDP-glucose:protein transglucosylase-like protein SlUPTG1, partial (52%)	-0.324339	-0.193375	-0.677583	-0.431246	0.250049	1.15384	0.61765	0.207368	0.963863
118	10.5.5	cell wall.cell wall proteins.RGP	Vv_10010891	CB910505:	-0.0957131	-0.145733	-0.0888859	-0.169018	0.399777	0.510271	0.42107	-0.0216564	0.452203
119	10.5.5	cell wall.cell wall proteins.RGP	Vv_10011127	TC62438: similar to UP|Q8VWN8_GOSHI (Q8VWN8) Reversibly glycosylated polypeptide, partial (32%)	-0.0712367	0.150138	-0.194121	-0.397204	0.570946	0.863709	0.406054	0.76165	0.778696
120	10.6.1	cell wall.degradation.cellulases and beta -1,4-glucanases	Vv_10000121	TC63004: weakly similar to UP|Q9LTN0_ARATH (Q9LTN0) Arabidopsis thaliana genomic DNA, chromosome 3, P1 clone: MTC11, partial (40%)	-0.352421	0.0267418	0.0652752	0.0707671	0.92122	0.500832	0.883334	0.69102	0.796511
121	10.6.1	cell wall.degradation.cellulases and beta -1,4-glucanases	Vv_10009627	TC58094: similar to RF|NP_180858.1|15225764|NM_128859 hydrolase, hydrolyzing O-glycosyl compounds {Arabidopsis thaliana} (exp=-1; wgp=0; cg=0), partial (33%)	-0.39056	-0.157681	-0.641701	-0.491475	0.518869	0.549037	0.520269	0.0750428	0.836159
122	10.6.1	cell wall.degradation.cellulases and beta -1,4-glucanases	Vv_10010317	TC69448: similar to UP|Q7XAS3_GOSHI (Q7XAS3) Beta-D-glucosidase, partial (23%)	-1.10289	-0.0726266	-1.34644	-0.163156	-0.194416	0.661482	0.455536	0.439275	1.01175
123	10.6.2	cell wall.degradation.mannan-xylose-arabinose-fucose	Vv_10001195	MULTIPLE HITS: 2 | TC57993;TC54360 | TC57993: similar to UP|Q27U85_EUCGG (Q27U85) (1-4)-beta-mannan endohydrolase (Fragment), partial (46%) AND TC54360: similar to UP|Q9FJZ3_ARATH (Q9FJZ3) Mannan endo-1,4-beta-mannosidase (At5g66460), partial (90%)	-0.502269	-0.766512	-0.501939	-0.324023	0.838287	0.629317	0.54154	0.646604	1.18762
124	10.6.3	cell wall.degradation.pectate lyases and polygalacturonases	Vv_10003937	TC67471: weakly similar to UP|Q4VT47_VITVI (Q4VT47) RD22-like protein, partial (45%)	-0.961282	-1.34156	-1.13744	-0.158291	-0.153472	-0.0399531	-0.0475755	-0.06488	0.823174
125	10.6.3	cell wall.degradation.pectate lyases and polygalacturonases	Vv_10004177	TC59236: similar to UP|Q4JLV6_GOSHI (Q4JLV6) Pectate lyase, partial (96%)	-0.665634	0.0232935	-0.650571	-0.232152	0.0901007	0.465054	0.456049	0.0298151	0.641521
126	10.6.3	cell wall.degradation.pectate lyases and polygalacturonases	Vv_10006025	CB340384: similar to PIR|T47653|T47653 pectate lyase-like protein - Arabidopsis thaliana, partial (53%)	-0.0807713	0.522877	-0.00306441	0.0456667	-0.274691	-0.366907	-0.296905	-0.278157	-0.425342
127	10.6.3	cell wall.degradation.pectate lyases and polygalacturonases	Vv_10007156	TC63420: weakly similar to UP|Q9MBB8_9ROSI (Q9MBB8) Polygalacturonase, partial (50%)	0.405961	0.719735	0.738672	0.701171	0.331814	0.215464	0.304762	0.0478576	-0.41641
128	10.6.3	cell wall.degradation.pectate lyases and polygalacturonases	Vv_10008076	TC57956: similar to UP|O49721_ARATH (O49721) Polygalacturonase-like protein (Fragment), partial (19%)	1.18575	0.578833	0.973007	0.806787	0.259208	0.427336	0.346195	0.216438	-0.573802
129	10.6.3	cell wall.degradation.pectate lyases and polygalacturonases	Vv_10008459	MULTIPLE HITS: 2 | TC62787;CN006505 | TC62787: UP|Q9M505_VITVI (Q9M505) Pectate lyase, complete AND CN006505:	-1.40167	-1.74558	-1.59448	-0.698496	0.598787	0.895991	1.09503	0.572924	2.15074
130	10.6.3	cell wall.degradation.pectate lyases and polygalacturonases	Vv_10012792	TC66168: weakly similar to RF|NP_567055.1|18410809|NM_115640 polygalacturonase {Arabidopsis thaliana} (exp=-1; wgp=0; cg=0), partial (6%)	-0.587274	-0.249969	-0.420871	-0.569012	0.111091	-0.11071	0.193804	0.297391	0.579675
131	10.6.3	cell wall.degradation.pectate lyases and polygalacturonases	Vv_10000124	MULTIPLE HITS: 6 | TC65723;TC63888;TC56061;TC52711;CX016929;TC61910 | TC65723: weakly similar to UP|Q9SKP5_ARATH (Q9SKP5) Expressed protein (At2g21180/F26H11.6), partial (65%) AND TC63888: homologue to UP|Q4VT47_VITVI (Q4VT47) RD22-like protein, partial (39%) AND TC56061: homologue to UP|Q4VT47_VITVI (Q4VT47) RD22-like protein, partial (95%) AND TC52711: homologue to UP|Q4VT47_VITVI (Q4VT47) RD22…	1.16982	1.92974	1.76904	2.04096	0.9356	0.937358	1.17065	0.957849	-0.727024
132	10.6.3	cell wall.degradation.pectate lyases and polygalacturonases	Vv_10000125	MULTIPLE HITS: 2 | TC53047;TC52416 | TC53047: similar to UP|Q4VT47_VITVI (Q4VT47) RD22-like protein, partial (49%) AND TC52416: similar to UP|Q4VT47_VITVI (Q4VT47) RD22-like protein, partial (88%)	0.810566	-0.476243	-0.0864503	1.28322	-0.802257	-1.91591	-0.748748	-0.53323	-1.38281
133	10.7	cell wall.modification	Vv_10000312	TC51824: similar to UP|O23950_GOSHI (O23950) Endo-xyloglucan transferase (Fragment), partial (97%)	0.530121	0.518521	0.209069	1.05718	-1.49211	-0.743497	-0.079262	-0.70572	-1.33387
134	10.7	cell wall.modification	Vv_10000425	TC62965: UP|Q84UT0_9ROSI (Q84UT0) Expansin, complete	-4.2431	-3.10367	-3.74706	-3.17525	0.875972	-0.72454	-0.877352	-0.815128	3.18201
135	10.7	cell wall.modification	Vv_10001623	MULTIPLE HITS: 2 | TC59590;TC53065 | TC59590: homologue to UP|Q93XP1_9ROSA (Q93XP1) Expansin, partial (45%) AND TC53065: similar to UP|Q8L5G5_CICAR (Q8L5G5) Alpha-expansin 3, complete	-0.827513	-0.646412	-1.63832	-1.28927	0.913764	0.592107	1.03113	0.654822	1.89834
136	10.7	cell wall.modification	Vv_10003239	TC55820: similar to UP|EXP13_ARATH (Q9M9P0) Alpha-expansin 13 precursor (AtEXPA13) (At-EXP13) (AtEx13) (Ath-ExpAlpha-1.22), partial (92%)	-0.0235273	0.283888	-0.034741	0.0684608	0.917242	0.697741	0.648655	0.64863	0.654547
137	10.7	cell wall.modification	Vv_10003670	TC58538: UP|Q84US9_9ROSI (Q84US9) Expansin, partial (45%)	0.492211	0.53841	-0.418193	-0.226432	-1.55458	-0.605851	-1.10094	-0.509856	-1.0393
138	10.7	cell wall.modification	Vv_10004212	TC60314: homologue to UP|BRU1_SOYBN (P35694) Brassinosteroid-regulated protein BRU1 precursor, partial (27%)	-1.27967	-0.78956	-1.31746	-0.745178	0.396835	0.380424	0.114132	-0.24292	1.19508
139	10.7	cell wall.modification	Vv_10004343	TC54149: similar to UP|Q7XHJ2_QUERO (Q7XHJ2) Expansin-like protein (Fragment), partial (91%)	-0.99593	-1.05574	-1.85187	-1.25667	0.00730599	-0.296016	-0.37008	-0.694784	0.95166
140	10.7	cell wall.modification	Vv_10004743	TC58404: similar to UP|Q49QW6_9ROSI (Q49QW6) Expansin, partial (94%)	-2.69866	-1.90369	-2.41325	-1.64201	0.632856	0.917501	1.1307	0.477863	2.95413
141	10.7	cell wall.modification	Vv_10005975	CB009659: similar to GP|20338421|gb|AAM18791.1 immuno-reactant natriuretic peptide-like protein {Erucastrum strigosum}, partial (26%)	0.862328	1.9089	1.19587	0.748607	0.242457	0.61013	0.655118	0.516451	-0.672887
142	10.7	cell wall.modification	Vv_10006338	MULTIPLE HITS: 3 | TC71041;CB346454;TC52577 | TC71041: weakly similar to UP|Q84NI6_CUCME (Q84NI6) Alkaline alpha galactosidase II, partial (13%) AND CB346454: similar to GP|3901012|emb|CAA10231.1 xyloglucan endotransglycosylase 1 {Fagus sylvatica}, partial (74%) AND TC52577: similar to UP|Q8S902_SOYBN (Q8S902) Syringolide-induced protein 19-1-5, partial (89%)	1.41651	1.28644	1.40467	1.48031	0.80371	0.211001	0.596276	0.658022	-0.82973
143	10.7	cell wall.modification	Vv_10009895	TC58991: similar to UP|Q8S902_SOYBN (Q8S902) Syringolide-induced protein 19-1-5, partial (94%)	-1.15631	-1.45509	-1.93706	-1.25976	0.585705	-0.136713	-0.964061	-0.785061	1.12702
144	10.7	cell wall.modification	Vv_10010533	TC62108: homologue to UP|Q7X9Q3_SAMNI (Q7X9Q3) Expansin, partial (95%)	-1.82561	-2.7164	-2.4146	-0.915477	1.05634	1.43859	1.32017	0.986246	3.16836
145	10.8.1	cell wall.pectin*esterases.PME	Vv_10000405	TC53043: UP|Q94B16_VITVI (Q94B16) Pectin methylesterase PME1, complete	-0.507756	-0.561204	-1.05126	-1.0386	0.0378447	-0.20863	-0.0328932	0.0337914	0.747235
146	10.8.1	cell wall.pectin*esterases.PME	Vv_10003530	TC62593: similar to UP|Q42935_NICPL (Q42935) Pectin methylesterase precursor (Fragment) , partial (50%)	-1.06933	-1.51538	-1.03518	-0.401624	0.837837	0.808826	0.439997	0.650137	1.68958
147	10.8.1	cell wall.pectin*esterases.PME	Vv_10004938	TC58800: similar to UP|Q4ABV3_BRARP (Q4ABV3) 52O08_4, partial (60%)	-0.498396	-0.394484	-0.361671	-0.056046	0.145664	0.366044	0.072032	0.0497963	0.486033
148	10.8.2	cell wall.pectin*esterases.acetyl esterase	Vv_10010914	TC63488: similar to UP|Q2HRU2_MEDTR (Q2HRU2) Pectinacetylesterase, partial (35%)	1.3826	1.5751	1.04994	0.759447	-0.129388	1.04853	0.433611	-0.221319	-0.908912
149	11.1.1	lipid metabolism.FA synthesis and FA elongation.Acetyl CoA Carboxylation	Vv_10001288	TC60643: weakly similar to UP|Q93W03_ARATH (Q93W03) AT3g56130/F18O21_90, partial (62%)	-0.409288	-0.264326	-0.249975	-0.44893	0.243917	0.253141	0.649047	0.0106245	0.632312
150	11.1.1	lipid metabolism.FA synthesis and FA elongation.Acetyl CoA Carboxylation	Vv_10009809	MULTIPLE HITS: 2 | TC61725;TC52923 | TC61725: similar to UP|Q9SSR9_ARATH (Q9SSR9) F6D8.11 protein, partial (57%) AND TC52923: similar to UP|Q9SSR9_ARATH (Q9SSR9) F6D8.11 protein, partial (36%)	0.174895	0.53504	-0.0556506	-0.272251	-0.831552	-0.27452	-0.624589	-0.822604	-0.733825
151	11.1.10	lipid metabolism.FA synthesis and FA elongation.beta ketoacyl CoA synthase	Vv_10003734	MULTIPLE HITS: 2 | TC65978;TC56128 | TC65978: weakly similar to RF|NP_172251.1|15222994|NM_100646 acyltransferase {Arabidopsis thaliana} (exp=-1; wgp=0; cg=0), partial (63%) AND TC56128: weakly similar to RF|NP_172251.1|15222994|NM_100646 acyltransferase {Arabidopsis thaliana} (exp=-1; wgp=0; cg=0), partial (40%)	0.458437	0.284074	-0.412957	0.545259	-0.857549	-0.471808	-0.183558	-0.213952	-0.65042
152	11.1.12	lipid metabolism.FA synthesis and FA elongation.ACP protein	Vv_10000799	TC65276: similar to UP|ACP1_CASGL (P93092) Acyl carrier protein 1, chloroplast precursor (ACP 1), partial (80%)	-0.33365	0.0917688	-0.952804	-0.701817	0.0981333	0.268339	0.186257	-0.289388	0.539961
153	11.1.13	lipid metabolism.FA synthesis and FA elongation.acyl-CoA binding protein	Vv_10000127	TC64133: homologue to UP|Q9SMG5_DIGLA (Q9SMG5) Acyl-CoA binding protein (ACBP), partial (98%)	-0.00709938	0.48621	-0.15596	-0.0229542	0.734696	0.912307	0.857538	0.520194	0.681135
154	11.1.13	lipid metabolism.FA synthesis and FA elongation.acyl-CoA binding protein	Vv_10009363	TC64200: similar to UP|Q9ZRC2_ARATH (Q9ZRC2) Acyl-CoA binding protein, partial (54%)	-1.10564	-1.3308	-1.72252	-1.52578	-0.743704	-0.592409	-0.854287	-1.02435	0.617497
155	11.1.30	lipid metabolism.FA synthesis and FA elongation.pyruvate kinase	Vv_10010607	TC63767: similar to UP|Q94AG4_ARATH (Q94AG4) AT5g52920/MXC20_15, partial (36%)	-0.661649	-1.08529	-1.2271	-0.953796	0.234717	0.318353	0.0990102	0.00132775	1.14531
156	11.1.31	lipid metabolism.FA synthesis and FA elongation.pyruvate DH	Vv_10001703	MULTIPLE HITS: 2 | TC66415;TC57643 | TC66415: homologue to RF|NP_181006.1|15226781|NM_129013 transketolase {Arabidopsis thaliana} (exp=-1; wgp=0; cg=0) , partial (81%) AND TC57643: homologue to RF|NP_181006.1|15226781|NM_129013 transketolase {Arabidopsis thaliana} (exp=-1; wgp=0; cg=0) , partial (40%)	-0.214278	-0.0766737	-0.31107	-0.363843	0.0811328	0.519371	0.259272	0.0283346	0.463493
157	11.1.9	lipid metabolism.FA synthesis and FA elongation.long chain fatty acid CoA ligase	Vv_10002491	TC59256: similar to UP|Q940V0_ARATH (Q940V0) T23O15.3/T23O15.3, partial (21%)	-0.400539	-0.391366	-0.333035	-0.275897	0.112198	0.19348	-0.0708337	-0.0108696	0.406203
158	11.10.1	lipid metabolism.glycolipid synthesis.MGDG synthase	Vv_10005144	BM438083: similar to GP|9884651|dbj|BAB11979.1 MGDG synthase type A {Glycine max}, partial (31%)	-0.580405	-0.347277	-0.544452	-0.771065	-1.44833	-0.941749	-1.46037	-0.78258	-0.597456
159	11.10.2	lipid metabolism.glycolipid synthesis.DGDG synthase	Vv_10008785	MULTIPLE HITS: 2 | TC59792;TC52382 | TC59792: similar to UP|Q6DW76_SOYBN (Q6DW76) Digalactosyldiacylglycerol synthase 1, partial (31%) AND TC52382: similar to UP|Q6DW76_SOYBN (Q6DW76) Digalactosyldiacylglycerol synthase 1, partial (27%)	0.497899	0.280806	0.466873	0.775913	-0.590318	-0.307461	-0.674264	0.262976	-0.832639
160	11.3.5	lipid metabolism.Phospholipid synthesis.diacylglycerol kinase	Vv_10002515	MULTIPLE HITS: 3 | CA817093;TC52903;TC58247 | CA817093: AND TC52903: similar to UP|Q8VZG1_ARATH (Q8VZG1) At2g18730/MSF3.11, partial (42%) AND TC58247: similar to UP|Q9FHH4_ARATH (Q9FHH4) Diacylglycerol kinase-like protein, partial (18%)	-0.386602	-0.406033	-0.502271	-0.439989	0.0880702	0.255092	0.0341284	-0.0941598	0.504506
161	11.3.6	lipid metabolism.Phospholipid synthesis.choline-phosphate cytidylyltransferase	Vv_10009084	MULTIPLE HITS: 2 | TC69223;TC62376 | TC69223: similar to UP|P93470_PEA (P93470) Cholinephosphate cytidylyltransferase, partial (51%) AND TC62376: similar to UP|P93470_PEA (P93470) Cholinephosphate cytidylyltransferase, partial (73%)	0.822807	1.59832	0.755721	0.896268	-0.646533	-0.540528	-0.603461	-0.505053	-1.59217
162	11.6	lipid metabolism.lipid transfer proteins etc	Vv_10000250	MULTIPLE HITS: 2 | TC55073;TC54638 | TC55073: weakly similar to UP|Q9M6B6_GOSHI (Q9M6B6) Lipid transfer protein precursor, partial (70%) AND TC54638: weakly similar to UP|Q2QCI7_VITVI (Q2QCI7) Non-specific lipid transfer protein, partial (72%)	0.798053	0.223329	0.544053	1.91392	0.119198	0.00652155	-0.149465	-0.446161	-0.987316
163	11.6	lipid metabolism.lipid transfer proteins etc	Vv_10000280	TC52748: weakly similar to UP|Q5NE32_WHEAT (Q5NE32) Type 1 non-specific lipid transfer protein precursor, partial (64%)	1.36547	1.01655	0.984969	2.81925	0.592497	0.555946	0.879416	0.263222	-0.973791
164	11.6	lipid metabolism.lipid transfer proteins etc	Vv_10009855	TC65647: homologue to UP|Q850K6_VITVI (Q850K6) Lipid transfer protein isoform 1, partial (36%)	-0.0213287	0.551928	0.167337	-0.108213	-1.07157	-0.353607	-0.149615	-0.673635	-0.709539
165	11.8	lipid metabolism.'exotics' (steroids, squalene etc)	Vv_10003675	TC53319: homologue to UP|Q9LSQ5_ARATH (Q9LSQ5) 1,4-benzoquinone reductase-like; Trp repressor binding protein-like (1,4-benzoquinone reductase-like protein), partial (98%)	-0.688424	-1.06238	-1.29986	-1.21791	-0.365339	0.0608426	-0.219808	-0.425086	0.829796
166	11.8	lipid metabolism.'exotics' (steroids, squalene etc)	Vv_10011079	TC58292: similar to RF|NP_199103.1|15239102|NM_123654 sterol carrier {Arabidopsis thaliana} (exp=-1; wgp=0; cg=0), partial (97%)	-0.471696	0.191842	-0.328941	-0.573163	-1.01277	-1.00282	-0.612046	-0.622043	-0.516931
167	11.8.1	lipid metabolism.'exotics' (steroids, squalene etc).sphingolipids	Vv_10007797	TC70278: similar to UP|SGPL_ARATH (Q9C509) Sphingosine-1-phosphate lyase (SP-lyase) (SPL) (Sphingosine-1-phosphate aldolase) , partial (59%)	-1.66761	-1.12327	-1.57995	-1.73842	-0.989542	-0.718274	-0.687353	-1.00415	0.677483
168	11.8.1.1	lipid metabolism.'exotics' (steroids, squalene etc).sphingolipids.ceramidase	Vv_10004736	TC62749: similar to UP|Q7XJQ9_ARATH (Q7XJQ9) At2g38010 protein, partial (34%)	-0.656524	-0.611059	-0.42028	-0.201047	0.30451	0.311285	0.291034	-0.0761556	0.679896
169	11.8.2	lipid metabolism.'exotics' (steroids, squalene etc).methylsterol monooxygenase	Vv_10009495	MULTIPLE HITS: 2 | CB971449;TC61488 | CB971449: AND TC61488: similar to UP|Q9LNW2_ARATH (Q9LNW2) F22G5.23, partial (33%)	0.831194	1.30429	0.63503	0.485023	-0.74827	-0.185898	-0.473517	0.22842	-1.1087
170	11.8.4	lipid metabolism.'exotics' (steroids, squalene etc).3-beta hydroxysteroid dehydrogenase/isomerase	Vv_10012280	TC67959: similar to RF|NP_180921.1|15226138|NM_128923 3-beta-hydroxy-delta5-steroid dehydrogenase {Arabidopsis thaliana} (exp=-1; wgp=0; cg=0), partial (7%)	0.359051	0.00579946	0.359272	0.184148	0.709412	0.617744	0.797796	0.697369	0.478513
171	11.8.8	lipid metabolism.'exotics' (steroids, squalene etc).squalene synthase	Vv_10004393	MULTIPLE HITS: 3 | CB342423;TC62569;TC52636 | CB342423: AND TC62569: homologue to UP|Q42760_GLYGL (Q42760) Squalene synthase , partial (18%) AND TC52636: similar to UP|Q42760_GLYGL (Q42760) Squalene synthase , partial (23%)	0.215196	0.319946	0.349346	0.211836	-0.334188	-0.30064	-0.117974	0.0678829	-0.445311
172	11.8.8	lipid metabolism.'exotics' (steroids, squalene etc).squalene synthase	Vv_10004394	MULTIPLE HITS: 2 | TC64463;TC62569 | TC64463: similar to UP|O22107_SOYBN (O22107) Squalene synthase, complete AND TC62569: homologue to UP|Q42760_GLYGL (Q42760) Squalene synthase , partial (18%)	1.1965	0.502454	0.754291	0.506015	-0.404253	-0.284454	-0.147918	-0.121893	-0.979443
173	11.9.2.1	lipid metabolism.lipid degradation.lipases.triacylglycerol lipase	Vv_10002400	MULTIPLE HITS: 2 | BQ798966;TC66196 | BQ798966: AND TC66196: similar to UP|Q9ZTW1_DIACA (Q9ZTW1) Lipase (Fragment), partial (19%)	0.186191	-0.512096	0.381075	0.228711	-0.691673	-0.521144	-0.287208	-0.545382	-0.582322
174	11.9.3.3	lipid metabolism.lipid degradation.lysophospholipases.glycerophosphodiester phosphodiesterase	Vv_10001484	TC67192: similar to RF|NP_177561.1|15221164|NM_106081 glycerophosphodiester phosphodiesterase {Arabidopsis thaliana} (exp=-1; wgp=0; cg=0), partial (91%)	0.186205	-0.508649	-0.271971	-0.218315	0.200681	0.245707	0.267583	0.258055	0.446189
175	11.9.3.3	lipid metabolism.lipid degradation.lysophospholipases.glycerophosphodiester phosphodiesterase	Vv_10013046	TC56961: weakly similar to UP|GLPQ1_ARATH (Q9FJ62) Probable glycerophosphoryl diester phosphodiesterase 1 precursor , partial (15%)	-0.0237151	-0.0168093	-0.143378	-0.0164581	0.271488	0.52865	0.294885	0.319886	0.403817
176	11.9.4.2	lipid metabolism.lipid degradation.beta-oxidation.acyl CoA DH	Vv_10002724	TC61208: similar to UP|Q56WB3_ARATH (Q56WB3) Short-chain acyl CoA oxidase, partial (65%)	-0.701988	-0.833674	-0.658466	-0.647343	-0.326161	0.028361	-0.200495	-0.453612	0.472391
177	11.9.4.9	lipid metabolism.lipid degradation.beta-oxidation.mutifunctional	Vv_10002266	TC63683: similar to UP|Q9ZPI6_ARATH (Q9ZPI6) AIM1 protein, partial (94%)	-0.0332446	-0.504302	-0.0459436	-0.0903972	0.546081	0.460568	0.601239	0.428683	0.677615
178	11.9.4.9	lipid metabolism.lipid degradation.beta-oxidation.mutifunctional	Vv_10003873	TC52362: similar to UP|Q9ZPI5_ARATH (Q9ZPI5) MFP2 (Fatty acid multifunctional protein) (AtMFP2), partial (59%)	-1.41535	-1.63719	-1.38796	-1.51095	-0.705247	-0.300128	-0.640426	-0.955325	0.837581
179	11.9.4.9	lipid metabolism.lipid degradation.beta-oxidation.mutifunctional	Vv_10010972	TC52362: similar to UP|Q9ZPI5_ARATH (Q9ZPI5) MFP2 (Fatty acid multifunctional protein) (AtMFP2), partial (59%)	-1.47783	-1.75324	-1.2118	-1.25179	-0.549158	-0.262394	-0.575963	-0.791543	0.878898
	12	N-metabolism
	12.1	N-metabolism.nitrate metabolism
	12.1.1	N-metabolism.nitrate metabolism.NR
180	12.1.1	N-metabolism.nitrate metabolism.NR	Vv_10001759	MULTIPLE HITS: 2 | TC68051;TC67452 | TC68051: similar to UP|Q9FUC2_RICCO (Q9FUC2) Nitrate reductase, partial (13%) AND TC67452: similar to UP|Q9FUC2_RICCO (Q9FUC2) Nitrate reductase, partial (15%)	-1.44501	-1.21527	-1.56606	-1.10873	-2.30053	-2.25084	-2.4701	-1.51709	-0.800876
181	12.1.1	N-metabolism.nitrate metabolism.NR	Vv_10003870	MULTIPLE HITS: 3 | CB980744;TC52244;CB347679 | CB980744: AND TC52244: similar to UP|O48618_OLEEU (O48618) Cytochome b5 (Fragment), complete AND CB347679:	0.149641	0.242611	-0.0127302	-0.192791	0.518463	0.893284	0.612525	0.151628	0.497292
182	12.2.1	N-metabolism.ammonia metabolism.glutamate synthase	Vv_10001646	MULTIPLE HITS: 2 | TC62036;TC70231 | TC62036: homologue to UP|Q7M242_TOBAC (Q7M242) Glutamate synthase (Ferredoxin) (Clone C(35)) (Fragment) , partial (23%) AND TC70231: UP|Q43859_VITVI (Q43859) Glutamate synthase (Ferredoxin) (Fragment) , complete	0.638299	0.487066	0.714859	0.845302	-1.31047	-0.549809	-1.1307	-0.564493	-1.56025
183	12.2.1	N-metabolism.ammonia metabolism.glutamate synthase	Vv_10008292	CF211195: homologue to PIR|T06228|T06228 glutamate synthase (ferredoxin) (EC 1.4.7.1) - soybean (fragment), partial (21%)	0.715193	0.0736393	0.900428	1.04795	-0.82915	-0.410431	-1.03102	-0.691912	-1.42493
184	12.2.1	N-metabolism.ammonia metabolism.glutamate synthase	Vv_10008462	NP596448: GB|X98542.1|CAA67155.1 glutamate synthase (ferredoxin) [Vitis vinifera]	0.968955	0.471185	1.11862	0.872247	-0.190893	-0.300945	-0.135401	-0.14327	-1.05038
	13.1	amino acid metabolism.synthesis
	13.1.1	amino acid metabolism.synthesis.central amino acid metabolism
	13.1.1.1	amino acid metabolism.synthesis.central amino acid metabolism.GABA
	13.1.1.1.1	amino acid metabolism.synthesis.central amino acid metabolism.GABA.Glutamate decarboxylase
185	13.1.1.1.1	amino acid metabolism.synthesis.central amino acid metabolism.GABA.Glutamate decarboxylase	Vv_10000054	MULTIPLE HITS: 2 | TC66142;TC61482 | TC66142: similar to UP|Q84U04_ORYSA (Q84U04) Glutamate decarboxylase , partial (31%) AND TC61482: similar to UP|O81102_TOBAC (O81102) Glutamate decarboxylase isozyme 1, partial (97%)	0.21414	0.254715	0.250868	0.548414	-0.179151	-0.0963047	-0.276191	-0.219439	-0.509806
186	13.1.1.1.1	amino acid metabolism.synthesis.central amino acid metabolism.GABA.Glutamate decarboxylase	Vv_10007797	TC70278: similar to UP|SGPL_ARATH (Q9C509) Sphingosine-1-phosphate lyase (SP-lyase) (SPL) (Sphingosine-1-phosphate aldolase) , partial (59%) AND TC70278: similar to UP|SGPL_ARATH (Q9C509) Sphingosine-1-phosphate lyase (SP-lyase) (SPL) (Sphingosine-1-phosphate aldolase) , partial (59%)	-1.66761	-1.12327	-1.57995	-1.73842	-0.989542	-0.718274	-0.687353	-1.00415	0.677483
187	13.1.1.1.1	amino acid metabolism.synthesis.central amino acid metabolism.GABA.Glutamate decarboxylase	Vv_10011258	MULTIPLE HITS: 2 | TC53143;TC54345 | TC53143: similar to UP|DCE1_ARATH (Q42521) Glutamate decarboxylase 1 (GAD 1) , partial (38%) AND TC54345: similar to UP|DCE_LYCES (P54767) Glutamate decarboxylase (GAD) (ERT D1) , partial (88%)	-0.0359296	-0.0220006	0.211052	0.112331	0.987956	0.339207	0.682032	0.717596	0.615335
188	13.1.1.1.2	amino acid metabolism.synthesis.central amino acid metabolism.GABA.GABA transaminase	Vv_10000576	MULTIPLE HITS: 2 | TC63926;TC62059 | TC63926: similar to UP|Q84P54_LYCES (Q84P54) Gamma-aminobutyrate transaminase subunit isozyme 1 , partial (44%) AND TC62059: similar to UP|Q84P54_LYCES (Q84P54) Gamma-aminobutyrate transaminase subunit isozyme 1 , partial (26%)	-1.2967	-1.14148	-1.29855	-1.42626	-0.167039	-0.148395	-0.197954	-0.26487	1.09618
189	13.1.1.2	amino acid metabolism.synthesis.central amino acid metabolism.aspartate	Vv_10003745	MULTIPLE HITS: 3 | TC63311;TC68512;TC52599 | TC63311: similar to UP|AATC_DAUCA (P28734) Aspartate aminotransferase, cytoplasmic (Transaminase A) , complete AND TC68512: similar to UP|Q43781_LOTJA (Q43781) Aspartate aminotransferase , partial (23%) AND TC52599: similar to UP|Q43781_LOTJA (Q43781) Aspartate aminotransferase , partial (35%)	-0.845047	-1.22487	-0.864152	-0.979579	0.0302427	-0.13625	-0.179741	-0.0826165	0.886322
190	13.1.1.2	amino acid metabolism.synthesis.central amino acid metabolism.aspartate	Vv_10003746	MULTIPLE HITS: 3 | TC52599;TC63311;TC68512 | TC52599: similar to UP|Q43781_LOTJA (Q43781) Aspartate aminotransferase , partial (35%) AND TC63311: similar to UP|AATC_DAUCA (P28734) Aspartate aminotransferase, cytoplasmic (Transaminase A) , complete AND TC68512: similar to UP|Q43781_LOTJA (Q43781) Aspartate aminotransferase , partial (23%)	-0.583282	-0.642217	-0.514769	-0.692195	0.216613	-0.0209886	0.0584655	0.129921	0.704119
191	13.1.1.2	amino acid metabolism.synthesis.central amino acid metabolism.aspartate	Vv_10004595	MULTIPLE HITS: 2 | TC59902;TC55957 | TC59902: similar to UP|Q40108_LUPAN (Q40108) Aspartate aminotransferase P1, partial (32%) AND TC55957: similar to UP|AAT3_ARATH (P46644) Aspartate aminotransferase, chloroplast precursor (Transaminase A) , partial (90%)	-1.58035	-1.58607	-1.11864	-1.53397	-0.601273	-1.18109	-0.683768	-0.472197	0.720176
192	13.1.1.2.1	amino acid metabolism.synthesis.central amino acid metabolism.aspartate.aspartate aminotransferase	Vv_10000795	TC55559: homologue to UP|Q2XTE6_SOLTU (Q2XTE6) Aspartate aminotransferase-like, partial (66%)	0.0669248	0.323939	-0.0495116	-0.105293	0.449342	0.616397	0.224245	0.42711	0.370259
193	13.1.1.2.1	amino acid metabolism.synthesis.central amino acid metabolism.aspartate.aspartate aminotransferase	Vv_10001498	TC58611: similar to UP|Q5Z7I8_ORYSA (Q5Z7I8) Aspartate transaminase, mitochondrial, partial (93%)	-0.275237	-0.272788	-0.651955	-0.724163	0.189584	0.132307	0.0883223	-0.0656724	0.567171
194	13.1.1.2.1	amino acid metabolism.synthesis.central amino acid metabolism.aspartate.aspartate aminotransferase	Vv_10003745	MULTIPLE HITS: 3 | TC63311;TC68512;TC52599 | TC63311: similar to UP|AATC_DAUCA (P28734) Aspartate aminotransferase, cytoplasmic (Transaminase A) , complete AND TC68512: similar to UP|Q43781_LOTJA (Q43781) Aspartate aminotransferase , partial (23%) AND TC52599: similar to UP|Q43781_LOTJA (Q43781) Aspartate aminotransferase , partial (35%) AND TC63311: similar to UP|AATC_DAUCA (P28734) Aspartate am…	-0.845047	-1.22487	-0.864152	-0.979579	0.0302427	-0.13625	-0.179741	-0.0826165	0.886322
195	13.1.1.2.1	amino acid metabolism.synthesis.central amino acid metabolism.aspartate.aspartate aminotransferase	Vv_10003746	MULTIPLE HITS: 3 | TC52599;TC63311;TC68512 | TC52599: similar to UP|Q43781_LOTJA (Q43781) Aspartate aminotransferase , partial (35%) AND TC63311: similar to UP|AATC_DAUCA (P28734) Aspartate aminotransferase, cytoplasmic (Transaminase A) , complete AND TC68512: similar to UP|Q43781_LOTJA (Q43781) Aspartate aminotransferase , partial (23%) AND TC52599: similar to UP|Q43781_LOTJA (Q43781) Aspartate …	-0.583282	-0.642217	-0.514769	-0.692195	0.216613	-0.0209886	0.0584655	0.129921	0.704119
196	13.1.1.2.1	amino acid metabolism.synthesis.central amino acid metabolism.aspartate.aspartate aminotransferase	Vv_10004595	MULTIPLE HITS: 2 | TC59902;TC55957 | TC59902: similar to UP|Q40108_LUPAN (Q40108) Aspartate aminotransferase P1, partial (32%) AND TC55957: similar to UP|AAT3_ARATH (P46644) Aspartate aminotransferase, chloroplast precursor (Transaminase A) , partial (90%) AND TC59902: similar to UP|Q40108_LUPAN (Q40108) Aspartate aminotransferase P1, partial (32%) AND TC55957: similar to UP|AAT3_ARATH (P46644) A…	-1.58035	-1.58607	-1.11864	-1.53397	-0.601273	-1.18109	-0.683768	-0.472197	0.720176
197	13.1.1.3.11	amino acid metabolism.synthesis.central amino acid metabolism.alanine.alanine-glyoxylate aminotransferase	Vv_10008654	TC65964: similar to UP|AGT22_ARATH (Q94AL9) Alanine--glyoxylate aminotransferase 2 homolog 2, mitochondrial precursor (Beta-alanine-pyruvate aminotransferase 2) , partial (35%)	-2.20271	-1.95371	-2.43375	-2.01032	-1.20501	-1.23325	-1.17851	-0.84746	1.03406
198	13.1.3.4	amino acid metabolism.synthesis.aspartate family.methionine	Vv_10000587	TC54308: similar to UP|HMT3_ARATH (Q8LAX0) Homocysteine S-methyltransferase 3 (S-methylmethionine:homocysteine methyltransferase 3) (SMM:Hcy S-methyltransferase 3) (AtHMT-3) , partial (52%)	-0.0626552	-0.42445	-0.35989	-0.525921	1.38459	1.20172	1.21493	0.958597	1.53319
199	13.1.3.4	amino acid metabolism.synthesis.aspartate family.methionine	Vv_10000148	MULTIPLE HITS: 4 | TC62371;TC67664;TC60374;CA814157 | TC62371: homologue to UP|Q307Y9_SOLTU (Q307Y9) S-adenosyl methionine synthase-like, partial (46%) AND TC67664: homologue to UP|METK_PETCR (P31155) S-adenosylmethionine synthetase 1 (Methionine adenosyltransferase 1) (AdoMet synthetase 1) (Fragment) , partial (33%) AND TC60374: homologue to UP|METK_CATRO (Q96551) S-adenosylmethionine synthetase…	-0.153153	0.217688	-0.0535617	0.151315	0.602038	0.400423	0.585212	0.630302	0.513921
200	13.1.3.6.1.2	amino acid metabolism.synthesis.aspartate family.misc.homoserine.aspartate semialdehyde dehydrogenase	Vv_10010330	TC54254: similar to UP|Q9FVC4_ARATH (Q9FVC4) Aspartate-semialdehyde dehydrogenase (Fragment) , partial (47%)	-0.782428	-0.579221	-1.07527	-0.752413	-0.14697	0.571488	-0.0517566	-0.148202	0.853473
201	13.1.4.1	amino acid metabolism.synthesis.branched chain group.common	Vv_10001490	MULTIPLE HITS: 3 | TC54668;TC52144;TC57786 | TC54668: similar to UP|Q9LF46_ARATH (Q9LF46) 2-hydroxyphytanoyl-CoA lyase-like protein, partial (32%) AND TC52144: similar to UP|Q9LF46_ARATH (Q9LF46) 2-hydroxyphytanoyl-CoA lyase-like protein, partial (62%) AND TC57786: similar to UP|Q9LF46_ARATH (Q9LF46) 2-hydroxyphytanoyl-CoA lyase-like protein, partial (28%)	-1.03646	-1.09624	-1.04656	-1.08232	-0.372324	-0.453898	-0.428383	-0.411923	0.648764
202	13.1.5.1.1	amino acid metabolism.synthesis.serine-glycine-cysteine group.serine.phosphoglycerate dehydrogenase	Vv_10002590	TC52676: similar to UP|Q8LGJ6_ARATH (Q8LGJ6) Phosphoglycerate dehydrogenase-like protein, partial (36%)	-0.785039	-1.271	-0.654349	-0.331116	0.238843	0.256564	-0.184749	-0.514646	0.709379
203	13.1.5.2.11	amino acid metabolism.synthesis.serine-glycine-cysteine group.glycine.threonine aldolase	Vv_10001302	TC63943: similar to GB|BAD43108.1|51968832|AK175345 L-allo-threonine aldolase like protein {Arabidopsis thaliana} (exp=-1; wgp=0; cg=0), partial (73%)	0.743804	0.830159	0.625895	0.702456	-0.227781	0.805123	0.111179	-0.235385	-0.612294
204	13.1.5.3.1	amino acid metabolism.synthesis.serine-glycine-cysteine group.cysteine.OASTL	Vv_10008607	MULTIPLE HITS: 3 | TC55999;TC54038;CF413684 | TC55999: similar to UP|Q6V3A7_9ROSI (Q6V3A7) O-acetylserine (Thiol)lyase (Fragment), partial (59%) AND TC54038: similar to UP|Q6STL6_NICPL (Q6STL6) Cysteine synthase (Fragment) , partial (98%) AND CF413684:	-2.84817	-2.54753	-2.70069	-2.69028	-1.39453	-1.89001	-1.62324	-1.2616	1.15432
205	13.1.6.1.1	amino acid metabolism.synthesis.aromatic aa.chorismate.3-deoxy-D-arabino-heptulosonate 7-phosphate synthase	Vv_10004275	MULTIPLE HITS: 2 | TC61682;TC57642 | TC61682: homologue to UP|O24046_MORCI (O24046) 2-dehydro-3-deoxyphosphoheptonate aldolase (3-deoxy-d-arabino-heptulosonate 7-phosphate synthase) precursor , partial (19%) AND TC57642: homologue to UP|O24051_MORCI (O24051) 3-deoxy-D-arabino-heptulosonate 7-phosphate synthase precursor , partial (70%)	-1.86131	-1.60309	-1.99627	-1.57528	-0.915611	-0.715465	-0.497602	-1.1298	0.94437
206	13.1.6.2	amino acid metabolism.synthesis.aromatic aa.phenylalanine and tyrosine	Vv_10001308	TC53454: similar to GB|AAP68293.1|31711874|BT008854 At1g80360 {Arabidopsis thaliana} (exp=-1; wgp=0; cg=0), partial (42%)	-1.21052	-1.05489	-1.44767	-1.48929	-0.650742	-0.536068	-0.824084	-0.436709	0.688689
207	13.1.6.2	amino acid metabolism.synthesis.aromatic aa.phenylalanine and tyrosine	Vv_10011573	TC53454: similar to GB|AAP68293.1|31711874|BT008854 At1g80360 {Arabidopsis thaliana} (exp=-1; wgp=0; cg=0), partial (42%)	-1.16778	-1.23473	-1.51896	-1.73267	-0.770459	-0.598096	-0.919436	-0.593303	0.693212
208	13.2.2.2	amino acid metabolism.degradation.glutamate family.proline	Vv_10000711	MULTIPLE HITS: 3 | TC57014;TC67956;TC59715 | TC57014: similar to UP|Q9FKX6_ARATH (Q9FKX6) Prolyl 4-hydroxylase, alpha subunit-like protein, complete AND TC67956: AND TC59715: similar to UP|Q24JN5_ARATH (Q24JN5) At2g17720, partial (26%)	-0.323294	-0.431503	-0.569721	-0.664704	-0.132681	0.0291732	0.0267181	-0.25736	0.413768
209	13.2.2.2	amino acid metabolism.degradation.glutamate family.proline	Vv_10002907	TC54940: similar to UP|Q75ZI4_TOBAC (Q75ZI4) Prolyl 4-hydroxylase, partial (66%)	-0.151042	-0.535815	-0.459356	-0.372243	0.189875	0.215398	0.541388	0.0315695	0.624172
210	13.2.2.2	amino acid metabolism.degradation.glutamate family.proline	Vv_10007347	TC63965:	-0.0111868	0.60829	0.294331	0.11011	0.833415	0.700919	0.899762	0.544004	0.494139
211	13.2.2.3	amino acid metabolism.degradation.glutamate family.arginine	Vv_10004755	TC51866: similar to UP|Q9AR63_SOLTU (Q9AR63) Urease accessory protein G, partial (96%)	0.0270211	0.160246	0.0831341	0.0127812	0.663883	0.632444	0.482772	0.449996	0.486478
212	13.2.3.1.1	amino acid metabolism.degradation.aspartate family.asparagine.L-asparaginase	Vv_10010800	MULTIPLE HITS: 2 | TC71112;TC52311 | TC71112: similar to GB|BAB08998.1|9758469|AB012239 glycosylasparaginase-like protein {Arabidopsis thaliana} (exp=0; wgp=1; cg=0), partial (78%) AND TC52311: similar to GB|BAB08998.1|9758469|AB012239 glycosylasparaginase-like protein {Arabidopsis thaliana} (exp=0; wgp=1; cg=0), partial (79%)	-0.270092	0.268849	-0.568415	-0.277645	0.649277	0.767791	0.419396	0.325977	0.752436
213	13.2.3.2	amino acid metabolism.degradation.aspartate family.threonine	Vv_10001011	TC53619: weakly similar to UP|Q31G40_THICR (Q31G40) Glyoxalase/bleomycin resistance protein/dioxygenase, partial (19%)	1.06319	1.73819	0.813487	0.625816	-0.0762326	0.638826	0.291719	0.324731	-0.765409
214	13.2.3.2	amino acid metabolism.degradation.aspartate family.threonine	Vv_10004374	TC53911:	0.812415	0.578833	0.715976	0.926268	-0.364846	0.254751	-0.0199854	-0.858571	-1.00554
215	13.2.3.2	amino acid metabolism.degradation.aspartate family.threonine	Vv_10004379	MULTIPLE HITS: 3 | TC58186;TC53816;TC52648 | TC58186: weakly similar to UP|Q9SKZ0_ARATH (Q9SKZ0) Expressed protein (At2g32090/F22D22.16), partial (68%) AND TC53816: similar to UP|Q9SKZ0_ARATH (Q9SKZ0) Expressed protein (At2g32090/F22D22.16), partial (23%) AND TC52648: weakly similar to UP|Q9SKZ0_ARATH (Q9SKZ0) Expressed protein (At2g32090/F22D22.16), partial (68%)	-0.241337	0.072011	-0.299897	-0.377756	0.10638	0.395091	0.158061	-0.0295155	0.369249
216	13.2.3.2	amino acid metabolism.degradation.aspartate family.threonine	Vv_10013032	MULTIPLE HITS: 2 | TC53911;DT022431 | TC53911: AND DT022431:	-0.360357	0.574677	0.150023	0.751636	-1.25825	0.337352	-0.292942	-0.939604	-0.817356
217	13.2.3.4	amino acid metabolism.degradation.aspartate family.methionine	Vv_10003972	TC63405: homologue to UP|SAHH_CATRO (P35007) Adenosylhomocysteinase (S-adenosyl-L-homocysteine hydrolase) (AdoHcyase) , complete	-1.22911	-1.13466	-0.823088	-0.352574	0.384735	0.244666	0.355308	0.0974907	1.15541
218	13.2.3.4	amino acid metabolism.degradation.aspartate family.methionine	Vv_10003973	TC54620: homologue to UP|Q42939_NICSY (Q42939) Cytokinin binding protein CBP57, partial (31%)	-1.14576	-1.12754	-0.758799	-0.342575	0.308361	0.264157	0.285589	0.0227952	1.06389
219	13.2.3.4	amino acid metabolism.degradation.aspartate family.methionine	Vv_10004448	MULTIPLE HITS: 2 | TC61278;TC51951 | TC61278: homologue to UP|SAHH1_ARATH (O23255) Adenosylhomocysteinase 1 (S-adenosyl-L-homocysteine hydrolase 1) (SAH hydrolase 1) (AdoHcyase 1) (HOMOLOGY-DEPENDENT GENE SILENCING 1 protein) , complete AND TC51951: homologue to UP|Q84VE1_ORYSA (Q84VE1) Adenosylhomocysteinase-like protein, partial (51%)	-0.495073	-0.0504355	-0.0435744	-0.137796	0.90069	0.820522	0.84739	0.0967393	0.848055
220	13.2.3.4.1	amino acid metabolism.degradation.aspartate family.methionine.methionine gamma-lyase	Vv_10001699	TC60394: similar to RF|NP_176647.1|15217709|NM_105141 catalytic {Arabidopsis thaliana} (exp=-1; wgp=0; cg=0), partial (47%)	-0.559799	-1.22735	0.238064	0.0042366	0.587171	1.26926	0.927607	-0.0659862	1.06573
221	13.2.3.4.1	amino acid metabolism.degradation.aspartate family.methionine.methionine gamma-lyase	Vv_10001700	TC69054: similar to RF|NP_176647.1|15217709|NM_105141 catalytic {Arabidopsis thaliana} (exp=-1; wgp=0; cg=0), partial (38%)	-1.07337	-1.63364	-0.479128	-0.717408	-0.160197	0.562504	0.25514	-0.650618	0.977592
222	13.2.3.5	amino acid metabolism.degradation.aspartate family.lysine	Vv_10000235	MULTIPLE HITS: 2 | TC52127;CB349071 | TC52127: similar to UP|Q2L8A7_9LAMI (Q2L8A7) Acetoacetyl-CoA thiolase, complete AND CB349071:	-0.491203	-0.935715	-0.862821	-0.941757	0.0698543	0.146344	-0.104257	-0.175948	0.791872
223	13.2.3.5	amino acid metabolism.degradation.aspartate family.lysine	Vv_10006493	MULTIPLE HITS: 3 | CB349071;TC55966;TC52127 | CB349071: AND TC55966: homologue to UP|Q2L8A7_9LAMI (Q2L8A7) Acetoacetyl-CoA thiolase, partial (39%) AND TC52127: similar to UP|Q2L8A7_9LAMI (Q2L8A7) Acetoacetyl-CoA thiolase, complete	-1.13445	-1.41174	-1.16484	-1.49603	-0.33209	-0.125311	-0.342607	-0.655395	0.937912
224	13.2.4.4	amino acid metabolism.degradation.branched-chain group.leucine	Vv_10002822	TC62644: similar to RF|NP_565629.1|18401240|NM_128237 catalytic/ hydroxymethylglutaryl-CoA lyase {Arabidopsis thaliana} (exp=-1; wgp=0; cg=0), partial (35%)	0.788949	0.457519	0.329977	0.377105	-0.398639	-0.0151183	-0.420511	0.31477	-0.618262
225	13.2.5.2	amino acid metabolism.degradation.serine-glycine-cysteine group.glycine	Vv_10001302	TC63943: similar to GB|BAD43108.1|51968832|AK175345 L-allo-threonine aldolase like protein {Arabidopsis thaliana} (exp=-1; wgp=0; cg=0), partial (73%) AND TC63943: similar to GB|BAD43108.1|51968832|AK175345 L-allo-threonine aldolase like protein {Arabidopsis thaliana} (exp=-1; wgp=0; cg=0), partial (73%)	0.743804	0.830159	0.625895	0.702456	-0.227781	0.805123	0.111179	-0.235385	-0.612294
226	13.2.5.2	amino acid metabolism.degradation.serine-glycine-cysteine group.glycine	Vv_10001780	TC59682: similar to UP|Q65CJ7_SOLSC (Q65CJ7) Hydroxyphenylpyruvate reductase (HPPR) , partial (96%)	-0.428405	-0.316775	-0.42331	-0.41401	-0.178339	0.311312	0.0447833	0.136509	0.474191
227	13.2.5.2	amino acid metabolism.degradation.serine-glycine-cysteine group.glycine	Vv_10007427	CB977859: homologue to SP|O49954|GCSP_SOLTU Glycine dehydrogenase [decarboxylating] mitochondrial precursor (EC 1.4.4.2), partial (9%)	1.6249	1.19946	1.67205	1.43069	0.0775009	0.188624	-0.0821738	0.151458	-1.39792
228	13.2.5.2	amino acid metabolism.degradation.serine-glycine-cysteine group.glycine	Vv_10007712	MULTIPLE HITS: 2 | CD712492;TC62152 | CD712492: similar to SP|O49954|GCSP_SOLTU Glycine dehydrogenase [decarboxylating] mitochondrial precursor (EC 1.4.4.2), partial (11%) AND TC62152: homologue to UP|GCSP_SOLTU (O49954) Glycine dehydrogenase [decarboxylating], mitochondrial precursor (Glycine decarboxylase) (Glycine cleavage system P-protein) , partial (35%)	0.661597	1.58063	1.17947	1.12462	-0.345049	0.633666	-0.227111	0.567224	-0.979397
229	13.2.5.2	amino acid metabolism.degradation.serine-glycine-cysteine group.glycine	Vv_10010777	MULTIPLE HITS: 3 | TC62152;CD712492;CB343788 | TC62152: homologue to UP|GCSP_SOLTU (O49954) Glycine dehydrogenase [decarboxylating], mitochondrial precursor (Glycine decarboxylase) (Glycine cleavage system P-protein) , partial (35%) AND CD712492: similar to SP|O49954|GCSP_SOLTU Glycine dehydrogenase [decarboxylating] mitochondrial precursor (EC 1.4.4.2), partial (11%) AND CB343788: weakly similar…	0.97315	1.26042	1.16158	1.30007	-0.220609	0.734821	-0.0237936	0.437927	-0.941718
230	13.2.6.2	amino acid metabolism.degradation.aromatic aa.tyrosine	Vv_10002814	TC70588: weakly similar to UP|Q2R2Q2_ORYSA (Q2R2Q2) Tyrosine aminotransferase, partial (35%)	-0.365175	-0.0430774	-0.276851	-0.280404	0.0487629	-0.0285181	0.27171	0.378915	0.409094
231	13.2.6.3	amino acid metabolism.degradation.aromatic aa.tryptophan	Vv_10000235	MULTIPLE HITS: 2 | TC52127;CB349071 | TC52127: similar to UP|Q2L8A7_9LAMI (Q2L8A7) Acetoacetyl-CoA thiolase, complete AND CB349071: AND TC52127: similar to UP|Q2L8A7_9LAMI (Q2L8A7) Acetoacetyl-CoA thiolase, complete AND CB349071:	-0.491203	-0.935715	-0.862821	-0.941757	0.0698543	0.146344	-0.104257	-0.175948	0.791872
232	13.2.6.3	amino acid metabolism.degradation.aromatic aa.tryptophan	Vv_10006493	MULTIPLE HITS: 3 | CB349071;TC55966;TC52127 | CB349071: AND TC55966: homologue to UP|Q2L8A7_9LAMI (Q2L8A7) Acetoacetyl-CoA thiolase, partial (39%) AND TC52127: similar to UP|Q2L8A7_9LAMI (Q2L8A7) Acetoacetyl-CoA thiolase, complete AND CB349071: AND TC55966: homologue to UP|Q2L8A7_9LAMI (Q2L8A7) Acetoacetyl-CoA thiolase, partial (39%) AND TC52127: similar to UP|Q2L8A7_9LAMI (Q2L8A7) Acetoacetyl-Co…	-1.13445	-1.41174	-1.16484	-1.49603	-0.33209	-0.125311	-0.342607	-0.655395	0.937912
233	14.2	S-assimilation.APR	Vv_10003934	TC54874: similar to UP|Q8W1A1_SOYBN (Q8W1A1) Adenosine 5'-phosphosulfate reductase, partial (93%)	0.983252	0.940793	1.03765	1.26369	0.0443633	0.767279	-0.141038	0.51925	-0.758882
234	15.2	metal handling.binding, chelation and storage	Vv_10011035	MULTIPLE HITS: 6 | CB346784;TC66631;TC59185;CB349959;TC62248;TC57397 | CB346784: AND TC66631: similar to UP|Q6PML6_9ROSI (Q6PML6) Metallothionein 1a, partial (51%) AND TC59185: similar to UP|Q7XHJ3_QUERO (Q7XHJ3) Metallothionein-like protein (Fragment), partial (44%) AND CB349959: similar to GP|28804507|dbj|BAC57959. metallothionein 1 {Aster tripolium}, partial (48%) AND TC62248: weakly similar t…	-0.970179	-0.99293	-1.39719	-1.35442	0.539962	0.0828551	-0.00711892	0.0136995	1.33603
235	15.2	metal handling.binding, chelation and storage	Vv_10000475	MULTIPLE HITS: 3 | TC64760;TC64060;TC52707 | TC64760: weakly similar to RF|NP_199887.1|15241256|NM_124452 metal ion binding {Arabidopsis thaliana} (exp=-1; wgp=0; cg=0), partial (51%) AND TC64060: similar to GB|CAA29127.1|297529|MMNFMG NF-M {Mus musculus} (exp=-1; wgp=0; cg=0), partial (3%) AND TC52707: weakly similar to RF|NP_199887.1|15241256|NM_124452 metal ion binding {Arabidopsis thaliana} (…	-1.70223	-1.29943	-1.07282	-0.433681	-0.574631	0.118697	-0.630333	-0.572509	0.712347
236	15.2	metal handling.binding, chelation and storage	Vv_10001372	MULTIPLE HITS: 2 | TC66169;TC52100 | TC66169: similar to RF|NP_568449.1|18420811|NM_122366 copper ion binding {Arabidopsis thaliana} (exp=-1; wgp=0; cg=0), partial (72%) AND TC52100: similar to RF|NP_568449.1|18420811|NM_122366 copper ion binding {Arabidopsis thaliana} (exp=-1; wgp=0; cg=0), partial (47%)	0.915394	-0.145733	1.09127	1.69874	-0.227883	-0.635347	0.16109	-0.45752	-1.17983
237	15.2	metal handling.binding, chelation and storage	Vv_10002814	TC70588: weakly similar to UP|Q2R2Q2_ORYSA (Q2R2Q2) Tyrosine aminotransferase, partial (35%) AND TC70588: weakly similar to UP|Q2R2Q2_ORYSA (Q2R2Q2) Tyrosine aminotransferase, partial (35%)	-0.365175	-0.0430774	-0.276851	-0.280404	0.0487629	-0.0285181	0.27171	0.378915	0.409094
238	15.2	metal handling.binding, chelation and storage	Vv_10003392	TC64668: similar to RF|NP_849973.2|42570277|NM_179642 metal ion binding {Arabidopsis thaliana} (exp=-1; wgp=0; cg=0), complete	-0.247426	-0.179299	-0.49931	-0.63146	0.164473	0.727386	0.075056	0.0454821	0.642473
239	15.2	metal handling.binding, chelation and storage	Vv_10004892	TC62919: similar to RF|NP_195680.1|15235984|NM_120131 metal ion binding {Arabidopsis thaliana} (exp=-1; wgp=0; cg=0), partial (80%)	-2.18924	-1.45675	-2.39605	-2.00721	1.1547	0.373178	0.19146	-0.231657	2.38424
240	15.2	metal handling.binding, chelation and storage	Vv_10007388	CB976514:	0.304803	-0.105175	0.591731	-0.431198	1.03735	0.306957	0.988081	1.35545	0.83192
241	15.2	metal handling.binding, chelation and storage	Vv_10011252	MULTIPLE HITS: 2 | TC62534;CB346192 | TC62534: similar to UP|Q9FMU9_ARATH (Q9FMU9) Similarity to ATFP3, partial (65%) AND CB346192:	0.85419	0.179595	0.827725	1.54387	0.0573051	0.413532	-0.207091	-0.131335	-0.818241
242	15.3	metal handling.regulation	Vv_10006252	MULTIPLE HITS: 4 | CB344701;TC67937;TC61308;TC55077 | CB344701: AND TC67937: similar to UP|ARD4_ARATH (Q8H185) 1,2-dihydroxy-3-keto-5-methylthiopentene dioxygenase 4 (Aci-reductone dioxygenase 4) , partial (95%) AND TC61308: similar to UP|ARD4_ARATH (Q8H185) 1,2-dihydroxy-3-keto-5-methylthiopentene dioxygenase 4 (Aci-reductone dioxygenase 4) , partial (97%) AND TC55077: similar to UP|ARD4_ARATH (…	0.283042	1.21294	0.430643	0.263553	-0.221297	0.175773	-0.133757	-0.0964023	-0.616465
243	15.3	metal handling.regulation	Vv_10000207	MULTIPLE HITS: 2 | TC61331;TC65872 | TC61331: similar to UP|Q6EFV7_BRAJU (Q6EFV7) ARD-like protein, partial (91%) AND TC65872: submergence induced protein 2-like [Vitis vinifera]	0.0675696	0.419823	0.245158	0.122092	0.563596	0.712219	0.694626	0.69946	0.453815
244	15.3	metal handling.regulation	Vv_10011256	TC61308: similar to UP|ARD4_ARATH (Q8H185) 1,2-dihydroxy-3-keto-5-methylthiopentene dioxygenase 4 (Aci-reductone dioxygenase 4) , partial (97%)	1.11561	1.70564	1.27063	1.08463	0.332007	0.711039	0.548727	0.693105	-0.72291
245	16.1.1.1	secondary metabolism.isoprenoids.non-mevalonate pathway.DXS	Vv_10002518	TC57448: similar to UP|Q9LFL9_ARATH (Q9LFL9) 1-D-deoxyxylulose 5-phosphate synthase-like protein, partial (25%)	-0.262535	-0.838164	-0.621672	-0.502711	0.137813	0.254252	0.0317155	-0.115295	0.633392
246	16.1.1.10	secondary metabolism.isoprenoids.non-mevalonate pathway.geranylgeranyl pyrophosphate synthase	Vv_10004033	TC55340: similar to UP|Q1W5D1_HEVBR (Q1W5D1) Solanesyl diphosphate synthase, partial (83%)	0.812537	1.10516	0.726807	0.54159	-0.222199	0.483665	-0.00133119	0.564216	-0.590436
247	16.1.1.2	secondary metabolism.isoprenoids.non-mevalonate pathway.DXR	Vv_10005013	TC64939: homologue to UP|Q8W250_ORYSA (Q8W250) 1-deoxy-D-xylulose 5-phosphate reductoisomerase precursor , partial (40%)	0.62121	0.914584	0.449045	0.162759	-0.347899	0.108633	-0.172646	0.144116	-0.603848
248	16.1.2.1	secondary metabolism.isoprenoids.mevalonate pathway.acetyl-CoA C-acyltransferase	Vv_10000235	MULTIPLE HITS: 2 | TC52127;CB349071 | TC52127: similar to UP|Q2L8A7_9LAMI (Q2L8A7) Acetoacetyl-CoA thiolase, complete AND CB349071: AND TC52127: similar to UP|Q2L8A7_9LAMI (Q2L8A7) Acetoacetyl-CoA thiolase, complete AND CB349071: AND TC52127: similar to UP|Q2L8A7_9LAMI (Q2L8A7) Acetoacetyl-CoA thiolase, complete AND CB349071:	-0.491203	-0.935715	-0.862821	-0.941757	0.0698543	0.146344	-0.104257	-0.175948	0.791872
249	16.1.2.1	secondary metabolism.isoprenoids.mevalonate pathway.acetyl-CoA C-acyltransferase	Vv_10006493	MULTIPLE HITS: 3 | CB349071;TC55966;TC52127 | CB349071: AND TC55966: homologue to UP|Q2L8A7_9LAMI (Q2L8A7) Acetoacetyl-CoA thiolase, partial (39%) AND TC52127: similar to UP|Q2L8A7_9LAMI (Q2L8A7) Acetoacetyl-CoA thiolase, complete AND CB349071: AND TC55966: homologue to UP|Q2L8A7_9LAMI (Q2L8A7) Acetoacetyl-CoA thiolase, partial (39%) AND TC52127: similar to UP|Q2L8A7_9LAMI (Q2L8A7) Acetoacetyl-Co…	-1.13445	-1.41174	-1.16484	-1.49603	-0.33209	-0.125311	-0.342607	-0.655395	0.937912
250	16.1.2.3	secondary metabolism.isoprenoids.mevalonate pathway.HMG-CoA reductase	Vv_10005134	BM437885: homologue to SP|P48021|HMDH_CAMAC 3-hydroxy-3-methylglutaryl-coenzyme A reductase (EC 1.1.1.34) (HMG-CoA reductase)., partial (30%)	-0.612337	-0.897266	-0.198413	-0.335447	0.0122036	0.427824	0.0123216	0.108594	0.651102
251	16.1.2.4	secondary metabolism.isoprenoids.mevalonate pathway.mevalonate kinase	Vv_10001766	TC63504: similar to UP|Q944G2_HEVBR (Q944G2) Mevalonate kinase, partial (45%)	0.0636163	-0.0609669	-0.414733	-0.285228	0.348898	0.019636	0.273691	0.393325	0.433215
252	16.1.3.3	secondary metabolism.isoprenoids.tocopherol biosynthesis.MPBQ/MSBQ methyltransferase	Vv_10003958	MULTIPLE HITS: 2 | TC68008;TC55619 | TC68008: similar to UP|IN37_SPIOL (P23525) 37 kDa inner envelope membrane protein, chloroplast precursor (E37), partial (66%) AND TC55619: similar to UP|Q2XV88_HELAN (Q2XV88) MPBQ/MSBQ methyltransferase 1, partial (37%)	1.03765	1.36802	0.97974	0.783943	0.268458	0.631668	0.518128	0.547116	-0.550995
253	16.1.4	secondary metabolism.isoprenoids.carotenoids	Vv_10002547	TC56181: UP|Q8LKV3_VITVI (Q8LKV3) Beta-carotene hydroxylase, complete	-2.46244	-1.87612	-2.2449	-2.60877	-0.343932	-1.50306	-1.04592	-1.14761	1.28793
254	16.1.4	secondary metabolism.isoprenoids.carotenoids	Vv_10006134	CB342889:	1.14061	0.378216	1.20486	0.829306	-0.0102282	0.200828	0.28091	0.103898	-0.744397
255	16.1.4.1	secondary metabolism.isoprenoids.carotenoids.phytoene synthase	Vv_10000833	TC62264: similar to UP|PSY_DAUCA (Q9SSU8) Phytoene synthase, chloroplast precursor , partial (81%)	0.746084	0.578913	0.662276	0.703004	-0.632963	-0.172119	-0.521925	0.642434	-0.843712
256	16.1.4.21	secondary metabolism.isoprenoids.carotenoids.violaxanthin de-epoxidase	Vv_10004885	MULTIPLE HITS: 2 | TC67433;TC59445 | TC67433: similar to UP|Q8S4C2_CAMSI (Q8S4C2) Violaxanthin de-epoxidase, partial (75%) AND TC59445: similar to UP|Q8S4C2_CAMSI (Q8S4C2) Violaxanthin de-epoxidase, partial (34%)	0.799736	0.716876	0.712179	0.517294	-0.649805	0.0866141	-0.294159	0.634592	-0.742211
	16.1.5	secondary metabolism.isoprenoids.terpenoids
	16	secondary metabolism
	16.1	secondary metabolism.isoprenoids
257	16.1.5	secondary metabolism.isoprenoids.terpenoids	Vv_10004183	TC63736: UP|Q6Q3H2_VITVI (Q6Q3H2) Terpenoid synthetase, complete	-1.71544	-2.08156	-1.26114	-1.08259	-2.90655	-2.45288	-2.67859	-2.97442	-1.21793
258	16.1.5	secondary metabolism.isoprenoids.terpenoids	Vv_10007566	CD004748:	1.2864	1.16147	2.05912	2.23577	0.587393	1.40254	-0.179282	-0.773973	-1.42652
259	16.1.5	secondary metabolism.isoprenoids.terpenoids	Vv_10008814	TC59770: weakly similar to UP|Q64K29_9ROSI (Q64K29) (-)-germacrene D synthase, partial (23%)	0.502756	1.40038	0.989273	0.953007	-2.14063	-2.21141	-2.17876	-2.10104	-3.11931
260	16.2.1.1	secondary metabolism.phenylpropanoids.lignin biosynthesis.PAL	Vv_10003750	TC60180: similar to UP|Q6UD65_9ROSI (Q6UD65) Phenylalanine ammonia lyase , partial (97%)	-0.93882	-0.808648	-0.813238	-0.435758	-2.29939	-1.03493	-1.70868	-1.6622	-0.927183
261	16.2.1.10	secondary metabolism.phenylpropanoids.lignin biosynthesis.CAD	Vv_10001695	MULTIPLE HITS: 2 | TC64016;TC53527 | TC64016: similar to UP|Q2R114_ORYSA (Q2R114) Oxidoreductase, zinc-binding dehydrogenase family, partial (65%) AND TC53527: similar to UP|Q2R114_ORYSA (Q2R114) Oxidoreductase, zinc-binding dehydrogenase family, partial (31%)	0.0843716	0.355873	-0.141252	-0.089651	0.686498	0.842459	0.438382	-2.76297	-0.251244
262	16.2.1.10	secondary metabolism.phenylpropanoids.lignin biosynthesis.CAD	Vv_10004625	MULTIPLE HITS: 2 | TC69420;TC66563 | TC69420: weakly similar to UP|MTDH_FRAAN (Q9ZRF1) Probable mannitol dehydrogenase (NAD-dependent mannitol dehydrogenase) , partial (89%) AND TC66563: similar to UP|O78327_CAPAN (O78327) Transketolase 1, partial (15%)	0.517253	1.19222	0.596797	0.863728	0.0526328	0.342295	0.114785	0.19763	-0.615663
263	16.2.1.10	secondary metabolism.phenylpropanoids.lignin biosynthesis.CAD	Vv_10004842	TC52651: L-idonate dehydrogenase [Vitis vinifera]	1.07374	1.23838	1.29331	1.11886	-0.25037	-0.0240862	-0.148547	-0.243476	-1.34769
264	16.2.1.10	secondary metabolism.phenylpropanoids.lignin biosynthesis.CAD	Vv_10009788	TC69704: similar to UP|Q5I6D6_9ROSI (Q5I6D6) Sinapyl alcohol dehydrogenase-like protein, complete	1.95267	1.78045	2.06447	1.93146	0.37052	1.20121	1.05772	0.466992	-1.15815
265	16.2.1.3	secondary metabolism.phenylpropanoids.lignin biosynthesis.4CL	Vv_10003716	MULTIPLE HITS: 2 | TC66040;TC60943 | TC66040: similar to UP|Q9LL50_RUBID (Q9LL50) 4-coumarate:coA ligase 2 , partial (35%) AND TC60943: similar to UP|Q9LL50_RUBID (Q9LL50) 4-coumarate:coA ligase 2 , partial (97%)	0.753974	0.504821	0.913908	1.15523	-0.107065	0.0104546	0.0766157	0.183317	-0.791153
266	16.2.1.3	secondary metabolism.phenylpropanoids.lignin biosynthesis.4CL	Vv_10009527	MULTIPLE HITS: 2 | CB974305;TC66743 | CB974305: AND TC66743: homologue to UP|4CL2_SOYBN (P31687) 4-coumarate--CoA ligase 2 (4CL 2) (4-coumaroyl-CoA synthase 2) (Clone 4CL16) , partial (53%)	0.689801	0.876931	0.92084	1.08234	-0.0578255	0.563059	0.313448	0.360832	-0.5976
267	16.2.1.9	secondary metabolism.phenylpropanoids.lignin biosynthesis.COMT	Vv_10000397	MULTIPLE HITS: 2 | TC52364;TC62835 | TC52364: homologue to UP|Q9M560_VITVI (Q9M560) Caffeic acid O-methyltransferase, complete AND TC62835: similar to UP|COMT1_POPTM (Q00763) Caffeic acid 3-O-methyltransferase 1 (S-adenosysl-L-methionine:caffeic acid 3-O-methyltransferase 1) (COMT-1) (CAOMT-1) , partial (53%)	-0.497543	-0.621491	-1.1057	-1.10459	-0.640079	-0.263368	-0.412969	-0.182669	0.457562
268	16.2.1.9	secondary metabolism.phenylpropanoids.lignin biosynthesis.COMT	Vv_10003416	TC64352: weakly similar to UP|COMT1_POPTM (Q00763) Caffeic acid 3-O-methyltransferase 1 (S-adenosysl-L-methionine:caffeic acid 3-O-methyltransferase 1) (COMT-1) (CAOMT-1) , partial (43%)	-0.971936	-0.997988	-0.62272	-0.829548	-0.00750388	-0.604827	-0.305478	-0.322875	0.545377
269	16.2.99	secondary metabolism.phenylpropanoids	Vv_10004814	TC57763: weakly similar to UP|Q8GU24_ROSCH (Q8GU24) Orcinol O-methyltransferase 1 , partial (62%)	0.00257135	-0.211499	0.125697	0.394006	-0.618102	-0.159728	-0.39707	-1.09517	-0.64521
270	16.2.99	secondary metabolism.phenylpropanoids	Vv_10008497	TC55741:	-2.2509	-0.942936	-2.44947	-2.48636	-0.511193	0.122518	-0.403472	-1.19267	1.53621
271	16.4.1	secondary metabolism.N misc.alkaloid-like	Vv_10000813	MULTIPLE HITS: 2 | TC64680;TC57075 | TC64680: similar to UP|Q4V3D9_ARATH (Q4V3D9) At3g57030, partial (77%) AND TC57075: similar to UP|Q4V3D9_ARATH (Q4V3D9) At3g57030, partial (40%)	-0.431977	0.0355198	-0.012123	-0.0474447	0.61904	0.50636	0.733813	0.375925	0.672791
272	16.4.1	secondary metabolism.N misc.alkaloid-like	Vv_10000814	MULTIPLE HITS: 2 | TC54414;TC64680 | TC54414: similar to UP|Q4V3D9_ARATH (Q4V3D9) At3g57030, partial (48%) AND TC64680: similar to UP|Q4V3D9_ARATH (Q4V3D9) At3g57030, partial (77%)	-0.0813186	-0.300633	-0.125625	-0.241282	0.307931	0.577895	0.35557	-0.123106	0.466787
273	16.4.1	secondary metabolism.N misc.alkaloid-like	Vv_10001454	MULTIPLE HITS: 2 | TC67368;TC58159 | TC67368: similar to UP|Q8LFZ4_ARATH (Q8LFZ4) Short chain alcohol dehydrogenase-like, partial (40%) AND TC58159: similar to RF|NP_196225.1|15239327|NM_120688 oxidoreductase {Arabidopsis thaliana} (exp=-1; wgp=0; cg=0), partial (94%)	-1.07333	-0.605552	-1.35303	-1.43611	1.12402	0.575907	1.27456	1.1049	2.13685
274	16.4.1	secondary metabolism.N misc.alkaloid-like	Vv_10004956	TC63445: similar to RF|NP_680189.1|22326950|NM_147884 strictosidine synthase {Arabidopsis thaliana} (exp=-1; wgp=0; cg=0), partial (95%)	0.0597544	0.231808	-0.0492564	0.0832648	0.681769	0.44387	0.636073	0.298147	0.433572
275	16.4.1	secondary metabolism.N misc.alkaloid-like	Vv_10010856	TC66370: similar to RF|NP_180489.1|15227060|NM_128482 oxidoreductase {Arabidopsis thaliana} (exp=-1; wgp=0; cg=0), partial (70%)	-3.46354	-1.6292	-3.71752	-3.7624	-1.48081	-3.03266	-1.29307	-0.170396	1.64893
276	16.4.2	secondary metabolism.N misc.betaine	Vv_10004709	TC58388: similar to UP|Q6JSK3_PANGI (Q6JSK3) Betaine aldehyde dehydrogenase, complete	-0.426001	-0.71381	-0.527597	-0.735499	0.0647962	0.0284925	-0.26735	-0.157329	0.517879
277	16.5.99	secondary metabolism.sulfur-containing.misc	Vv_10004155	MULTIPLE HITS: 2 | TC54818;CO818505 | TC54818: similar to UP|ISCAP_ARATH (Q9XIK3) Iron-sulfur assembly protein IscA, chloroplast precursor (Protein Scaffold protein AtCpIscA), partial (66%) AND CO818505:	0.813507	1.69058	0.920531	0.592448	0.1517	0.566505	0.616719	0.30157	-0.595144
278	16.5.99.1	secondary metabolism.sulfur-containing.misc.alliinase	Vv_10000109	MULTIPLE HITS: 2 | TC66715;TC53271 | TC66715: weakly similar to UP|Q942G1_ORYSA (Q942G1) Alliin lyase-like, partial (12%) AND TC53271: weakly similar to UP|Q942G1_ORYSA (Q942G1) Alliin lyase-like, partial (25%)	0.713227	1.0841	0.848854	0.876579	-0.0181228	0.610248	0.228143	0.415148	-0.571835
279	16.7	secondary metabolism.wax	Vv_10004548	MULTIPLE HITS: 2 | TC55195;TC58550 | TC55195: similar to UP|Q9FJN4_ARATH (Q9FJN4) Lipid transfer protein; glossy1 homolog, partial (17%) AND TC58550: similar to UP|Q9FJN4_ARATH (Q9FJN4) Lipid transfer protein; glossy1 homolog, partial (61%)	0.543703	0.759995	0.351055	0.67965	-0.0823871	0.0602228	0.153067	0.24966	-0.48846
280	16.8	secondary metabolism.flavonoids	Vv_10002511	TC53331: similar to UP|Q9FLV0_ARATH (Q9FLV0) Flavanone 3-hydroxylase-like protein, partial (77%)	-2.61975	-3.578	-2.80733	-3.23499	-0.186396	0.895353	0.493168	-0.0435655	3.34966
281	16.8	secondary metabolism.flavonoids	Vv_10003855	MULTIPLE HITS: 4 | TC70298;TC56795;TC67181;CF415405 | TC70298: UP|FL3H_VITVI (P41090) Naringenin,2-oxoglutarate 3-dioxygenase (Flavonone-3-hydroxylase) (F3H) (FHT) , complete AND TC56795: homologue to UP|FL3H_VITVI (P41090) Naringenin,2-oxoglutarate 3-dioxygenase (Flavonone-3-hydroxylase) (F3H) (FHT) , partial (59%) AND TC67181: homologue to UP|FL3H_VITVI (P41090) Naringenin,2-oxoglutarate 3-diox…	-1.78041	-1.01154	-1.22786	-0.102911	0.757697	0.539297	0.928374	-1.06926	1.31971
282	16.8.1	secondary metabolism.flavonoids.anthocyanins	Vv_10007819	TC70498: weakly similar to UP|Q9LSM0_ARATH (Q9LSM0) Anthocyanidin-3-glucoside rhamnosyltransferase, partial (28%)	-1.67911	-0.494287	-1.19931	-0.943522	0.519194	0.593114	0.265676	-0.358203	1.334
283	16.8.1	secondary metabolism.flavonoids.anthocyanins	Vv_10007206	MULTIPLE HITS: 2 | CB970623;DT037140 | CB970623: weakly similar to PIR|T49209|T49209 leucoanthocyanidin dioxygenase-like protein - Arabidopsis thaliana, partial (6%) AND DT037140:	1.13096	1.1488	1.24262	1.04376	0.377941	0.0568215	0.290306	-0.0227383	-0.965953
284	16.8.1.1	secondary metabolism.flavonoids.anthocyanins.leucocyanidin oxygenase	Vv_10000352	TC69652: UP|LDOX_VITVI (P51093) Leucoanthocyanidin dioxygenase (LDOX) (Leucocyanidin oxygenase) (Leucoanthocyanidin hydroxylase) , complete	-2.50754	-2.63382	-2.18882	-1.60612	0.157939	-0.756545	-0.036429	-1.80339	1.62446
285	16.8.1.12	secondary metabolism.flavonoids.anthocyanins.anthocyanidin 3-O-glucosyltransferase	Vv_10007819	TC70498: weakly similar to UP|Q9LSM0_ARATH (Q9LSM0) Anthocyanidin-3-glucoside rhamnosyltransferase, partial (28%) AND TC70498: weakly similar to UP|Q9LSM0_ARATH (Q9LSM0) Anthocyanidin-3-glucoside rhamnosyltransferase, partial (28%)	-1.67911	-0.494287	-1.19931	-0.943522	0.519194	0.593114	0.265676	-0.358203	1.334
286	16.8.2	secondary metabolism.flavonoids.chalcones	Vv_10004167	TC67409: UP|Q8W3P6_VITVI (Q8W3P6) Chalcone synthase , complete	-4.08956	-3.27156	-3.96361	-2.59347	-0.282828	-1.01994	-0.114446	-3.00794	2.37326
287	16.8.2	secondary metabolism.flavonoids.chalcones	Vv_10007689	MULTIPLE HITS: 4 | CD013711;DT021059;TC66339;TC51784 | CD013711: weakly similar to GP|10176739|dbj|BAB09970. contains similarity to chalcone-flavonone isomerase (chalcone isomerase)~gene_id:K18I23.7, partial (42%) AND DT021059: AND TC66339: similar to UP|Q2RBC7_ORYSA (Q2RBC7) Contains similarity to chalcone-flavonone isomerase, partial (85%) AND TC51784: similar to UP|Q2QYK6_ORYSA (Q2QYK6) Chalco…	-0.875386	0.15728	-0.817511	-0.818254	0.695537	0.216877	0.413947	-0.499735	0.795124
288	16.8.3	secondary metabolism.flavonoids.dihydroflavonols	Vv_10000485	TC51699: UP|P93799_VITVI (P93799) Dihydroflavonol 4-reductase , complete	-1.1231	-1.00084	-1.19911	-0.624132	0.645842	0.726041	0.721919	-0.273143	1.44196
289	16.8.3	secondary metabolism.flavonoids.dihydroflavonols	Vv_10002039	TC56404: similar to GB|AAM64538.1|21592589|AY086975 cinnamoyl-CoA reductase-like protein {Arabidopsis thaliana} (exp=-1; wgp=0; cg=0), partial (98%)	0.111742	0.610267	0.154022	-0.0257109	0.701937	0.602056	0.543377	0.767243	0.441073
290	16.8.4	secondary metabolism.flavonoids.flavonols	Vv_10007064	TC70616: similar to UP|Q9SB32_ARATH (Q9SB32) SRG1-like protein (At4g25310), partial (32%)	-1.55378	-0.965193	-1.36134	-0.976229	0.298973	-0.302026	-0.276385	-0.132035	1.11127
291	16.8.4	secondary metabolism.flavonoids.flavonols	Vv_10007756	CD715895: weakly similar to SP|Q40289|UFO7_MANES Flavonol 3-O-glucosyltransferase 7 (EC 2.4.1.91) (UDP-glucose flavonoid 3-O-glucosyltransferase 7), partial (74%)	0.699481	0.0395664	0.121092	0.274507	-0.822452	-0.179635	-0.516434	-0.111867	-0.691259
292	17.1.1.1.1	hormone metabolism.abscisic acid.synthesis-degradation.synthesis.zeaxanthin epoxidase	Vv_10000915	TC55939: UP|Q5SGC9_VITVI (Q5SGC9) Zeaxanthin epoxidase, complete	0.410889	0.690971	0.852375	0.738357	-0.243443	0.528827	-0.0634798	-0.209879	-0.670142
293	17.1.1.1.10	hormone metabolism.abscisic acid.synthesis-degradation.synthesis.9-cis-epoxycarotenoid dioxygenase	Vv_10007541	CD004214: similar to GP|2828292|emb|CAA16706.1 neoxanthin cleavage enzyme-like protein {Arabidopsis thaliana}, partial (31%)	-0.902608	-0.803595	-0.426209	-0.829548	-0.247147	-0.167773	-0.284799	-0.324157	0.484521
294	17.1.1.1.10	hormone metabolism.abscisic acid.synthesis-degradation.synthesis.9-cis-epoxycarotenoid dioxygenase	Vv_10009127	TC57089: UP|Q5SGD1_VITVI (Q5SGD1) 9-cis-epoxycarotenoid dioxygenase 1, complete	-0.0452217	-0.526534	0.322817	0.587156	1.40861	1.40893	1.26762	1.23133	1.24457
295	17.1.2	hormone metabolism.abscisic acid.signal transduction	Vv_10001631	TC52653: similar to UP|Q6QPK1_LYCES (Q6QPK1) AREB-like protein, partial (70%)	-0.0480969	-0.597092	-0.0505076	0.102081	0.515031	0.54154	0.579294	0.178702	0.602045
296	17.1.3	hormone metabolism.abscisic acid.induced-regulated-responsive-activated	Vv_10009503	MULTIPLE HITS: 3 | CB342513;CB342446;CB342383 | CB342513: AND CB342446: weakly similar to GP|10177826|dbj|BAB11192. contains similarity to ABA-responsive protein~gene_id:MKD15.23 {Arabidopsis thaliana}, partial (71%) AND CB342383:	1.53252	0.303422	1.61395	1.32549	0.115857	0.859477	0.586485	0.425136	-0.697106
297	17.1.3	hormone metabolism.abscisic acid.induced-regulated-responsive-activated	Vv_10009771	TC62518: similar to UP|HA22A_ARATH (Q9S7V4) HVA22-like protein a (AtHVA22a), partial (87%)	0.121135	0.844378	-0.101476	-0.00187518	1.14053	1.22891	1.13394	0.271492	0.728177
298	17.2.1	hormone metabolism.auxin.synthesis-degradation	Vv_10006694	CB912650: similar to PIR|F96556|F96556 IAA-Ala hydrolase (IAR3) [imported] - Arabidopsis thaliana, partial (36%)	-0.777887	-0.527584	-0.990287	-0.944298	-0.41631	-0.128547	-0.419283	-0.485638	0.447569
299	17.2.2	hormone metabolism.auxin.signal transduction	Vv_10000687	TC56821: weakly similar to UP|Q9FKY4_ARATH (Q9FKY4) Gb|AAD32907.1, partial (40%)	-1.05877	-0.994408	-1.46035	-1.03032	-0.0482258	0.0296433	0.00787231	0.0685488	1.15042
300	17.2.2	hormone metabolism.auxin.signal transduction	Vv_10005995	CB036078:	0.200148	0.722548	0.76908	0.236289	-0.422129	-0.131691	-0.207091	-0.724882	-0.853465
301	17.2.2	hormone metabolism.auxin.signal transduction	Vv_10007360	TC70724: homologue to UP|Q8H0E0_CUCSA (Q8H0E0) PIN1-like auxin transport protein, partial (18%)	-1.92903	-1.90492	-1.64969	-1.22419	-1.16096	-0.907916	-1.17325	-0.715197	0.687628
302	17.2.2	hormone metabolism.auxin.signal transduction	Vv_10009150	MULTIPLE HITS: 2 | TC68983;TC52490 | TC68983: similar to RF|NP_195819.1|15241659|NM_120277 auxin:hydrogen symporter {Arabidopsis thaliana} (exp=-1; wgp=0; cg=0), partial (19%) AND TC52490: similar to RF|NP_195819.1|15241659|NM_120277 auxin:hydrogen symporter {Arabidopsis thaliana} (exp=-1; wgp=0; cg=0), partial (45%)	-0.528804	-0.376437	-0.689044	-1.04403	0.028085	-0.261364	-0.232713	0.0937718	0.566523
303	17.2.3	hormone metabolism.auxin.induced-regulated-responsive-activated	Vv_10000794	TC60970: similar to UP|Q8L6S5_GOSHI (Q8L6S5) IAA16 protein, partial (53%)	0.4462	0.995461	0.701989	0.862831	-0.618516	-0.757807	-0.708209	-0.243294	-1.33358
304	17.2.3	hormone metabolism.auxin.induced-regulated-responsive-activated	Vv_10001404	MULTIPLE HITS: 2 | TC70800;TC56885 | TC70800: similar to UP|Q8LSK7_9ROSI (Q8LSK7) Auxin-regulated protein, partial (78%) AND TC56885: similar to UP|IAA16_ARATH (O24407) Auxin-responsive protein IAA16 (Indoleacetic acid-induced protein 16), partial (50%)	1.01556	1.44605	1.27678	1.41825	-0.380696	-0.358584	0.0355055	0.589523	-1.31772
305	17.2.3	hormone metabolism.auxin.induced-regulated-responsive-activated	Vv_10001716	TC53877: similar to UP|Q9LR00_ARATH (Q9LR00) F10A5.21, partial (95%)	0.587235	0.119535	0.159311	0.0456667	-1.03591	-1.83743	-0.207091	-0.636301	-1.15712
306	17.2.3	hormone metabolism.auxin.induced-regulated-responsive-activated	Vv_10002788	TC70838: similar to UP|Q5JM48_ORYSA (Q5JM48) Auxin-induced-related / indole-3-acetic acid induced-related-like, partial (41%)	-0.335696	-0.0609478	-0.936786	-0.463429	0.320366	0.240887	0.176424	-0.0762963	0.61456
307	17.2.3	hormone metabolism.auxin.induced-regulated-responsive-activated	Vv_10002950	TC70143:	-0.629008	-0.722696	-0.389539	-0.124077	0.297142	0.033666	0.136917	0.163816	0.624215
308	17.2.3	hormone metabolism.auxin.induced-regulated-responsive-activated	Vv_10002980	TC70347: similar to UP|Q9LSE7_ARATH (Q9LSE7) Emb|CAB45497.1 (AT3g25290/MJL12_25), partial (11%)	-1.12652	-0.071835	-1.61873	-0.953796	0.833246	0.019636	0.720289	0.920427	1.56612
309	17.2.3	hormone metabolism.auxin.induced-regulated-responsive-activated	Vv_10003498	TC66108: weakly similar to UP|Q8RVH8_9ROSI (Q8RVH8) Aux/IAA protein, partial (9%)	-0.282953	-0.75123	-0.0342762	-0.335211	0.57178	0.102987	0.550885	0.455708	0.771258
310	17.2.3	hormone metabolism.auxin.induced-regulated-responsive-activated	Vv_10004251	MULTIPLE HITS: 3 | TC60829;TC57870;TC53887 | TC60829: similar to UP|AUX22_SOYBN (P13088) Auxin-induced protein AUX22, partial (72%) AND TC57870: similar to UP|AX22A_PHAAU (P32293) Auxin-induced protein 22A (Indole-3-acetic acid-induced protein ARG3), partial (59%) AND TC53887: similar to UP|AX22A_PHAAU (P32293) Auxin-induced protein 22A (Indole-3-acetic acid-induced protein ARG3), partial (71%)	0.972532	0.58615	0.60849	0.974187	-1.12554	-1.1369	-1.33353	-0.953942	-1.92282
311	17.2.3	hormone metabolism.auxin.induced-regulated-responsive-activated	Vv_10004425	MULTIPLE HITS: 3 | TC65886;TC55278;TC66894 | TC65886: similar to UP|Q9SEX1_ARATH (Q9SEX1) Auxin-induced atb2, partial (30%) AND TC55278: similar to UP|Q52QX9_MANES (Q52QX9) Aldo/keto reductase AKR, partial (98%) AND TC66894: similar to UP|Q52QX9_MANES (Q52QX9) Aldo/keto reductase AKR, partial (22%)	-0.601784	-0.623432	-0.422315	-0.477983	0.795304	0.802906	0.631986	0.244954	1.15017
312	17.2.3	hormone metabolism.auxin.induced-regulated-responsive-activated	Vv_10004751	TC54531: homologue to UP|Q8RW16_9ROSI (Q8RW16) Aux/IAA protein, partial (72%)	0.336739	-0.439426	0.128917	0.408534	-1.30231	-1.25528	-1.58485	-1.15383	-1.43276
313	17.2.3	hormone metabolism.auxin.induced-regulated-responsive-activated	Vv_10004854	TC56263: similar to UP|Q338B1_ORYSA (Q338B1) Oxidoreductase, aldo/keto reductase family, partial (90%)	-0.812778	-0.491545	-0.705093	-0.571721	0.0916488	0.0415952	0.110747	-0.395156	0.607493
314	17.2.3	hormone metabolism.auxin.induced-regulated-responsive-activated	Vv_10006056	MULTIPLE HITS: 2 | CB341480;TC61211 | CB341480: similar to SP|O24542|AX2D_PHAAU Auxin-induced protein 22D (Indole-3-acetic acid induced protein ARG13). [Mung bean Vigna radiata], partial (61%) AND TC61211: similar to UP|Q9XEY3_TOBAC (Q9XEY3) Nt-iaa4.3 deduced protein, partial (71%)	0.426699	0.471185	0.885765	0.709502	-0.353851	-0.0471363	-1.00523	-0.255416	-1.0387
315	17.2.3	hormone metabolism.auxin.induced-regulated-responsive-activated	Vv_10006060	TC61211: similar to UP|Q9XEY3_TOBAC (Q9XEY3) Nt-iaa4.3 deduced protein, partial (71%)	1.31089	0.814313	0.8355	0.710371	-0.713289	-0.444243	-0.685686	-0.124837	-1.40978
316	17.2.3	hormone metabolism.auxin.induced-regulated-responsive-activated	Vv_10007439	TC60365: similar to GB|AAC49054.1|972929|ATU18415 IAA13 {Arabidopsis thaliana} (exp=-1; wgp=0; cg=0), partial (31%)	-1.01336	-0.727659	-0.459097	-0.45409	0.365735	0.257847	0.18532	0.337156	0.950067
317	17.2.3	hormone metabolism.auxin.induced-regulated-responsive-activated	Vv_10008023	TC59517:	0.122355	-0.210126	0.0765793	-0.228488	-1.2128	-0.996514	-0.819133	-0.933769	-0.930634
318	17.2.3	hormone metabolism.auxin.induced-regulated-responsive-activated	Vv_10008413	TC59732: similar to UP|Q94BY4_ARATH (Q94BY4) AT5g35570/K2K18_1, partial (10%)	-0.487902	-0.660248	-0.380329	-0.283063	0.454174	0.292817	0.400852	0.254682	0.803517
319	17.2.3	hormone metabolism.auxin.induced-regulated-responsive-activated	Vv_10008831	MULTIPLE HITS: 3 | CO819567;TC60535;TC55968 | CO819567: AND TC60535: similar to UP|Q9LSE7_ARATH (Q9LSE7) Emb|CAB45497.1 (AT3g25290/MJL12_25), partial (53%) AND TC55968: similar to UP|Q9LSE7_ARATH (Q9LSE7) Emb|CAB45497.1 (AT3g25290/MJL12_25), partial (43%)	-3.2601	-1.80363	-2.68645	-1.94035	0.370598	0.522185	0.537149	0.203207	2.83092
320	17.2.3	hormone metabolism.auxin.induced-regulated-responsive-activated	Vv_10009542	TC64438: similar to UP|Q8RW14_9ROSI (Q8RW14) Aux/IAA protein, partial (75%)	0.52827	0.533254	0.423226	1.17151	-1.09969	-0.888026	-0.356169	-0.564496	-1.39116
321	17.2.3	hormone metabolism.auxin.induced-regulated-responsive-activated	Vv_10009610	CD006098:	0.610603	1.19784	0.459853	0.391541	-0.400777	0.102097	-0.0218428	0.211701	-0.692164
322	17.2.3	hormone metabolism.auxin.induced-regulated-responsive-activated	Vv_10009647	TC56049: similar to UP|O64884_ARATH (O64884) Axi 1 protein-like protein, partial (49%)	-0.806554	-1.28034	-1.33794	-1.22188	-0.226503	-0.325518	-0.613191	0.336593	0.954523
323	17.2.3	hormone metabolism.auxin.induced-regulated-responsive-activated	Vv_10010795	MULTIPLE HITS: 2 | TC63193;TC64539 | TC63193: similar to GB|AAO63268.1|28950689|BT005204 At2g46690 {Arabidopsis thaliana} (exp=-1; wgp=0; cg=0), partial (60%) AND TC64539: similar to GB|AAO63268.1|28950689|BT005204 At2g46690 {Arabidopsis thaliana} (exp=-1; wgp=0; cg=0), partial (60%)	-1.15594	-1.23134	-1.31008	-1.27944	0.230527	0.320524	0.479334	-0.132035	1.46879
324	17.3.1.2.1	hormone metabolism.brassinosteroid.synthesis-degradation.sterols.SMT	Vv_10006945	MULTIPLE HITS: 3 | TC66653;TC61149;TC55689 | TC66653: similar to UP|Q2QDF7_GOSHI (Q2QDF7) 24-sterol C-methyltransferase, complete AND TC61149: homologue to UP|Q2QDF7_GOSHI (Q2QDF7) 24-sterol C-methyltransferase, partial (34%) AND TC55689: homologue to UP|Q2QDF7_GOSHI (Q2QDF7) 24-sterol C-methyltransferase, partial (36%)	-0.396256	-0.0161756	-1.09145	-0.261656	0.66893	0.504596	0.331815	0.345514	0.904098
325	17.4.1	hormone metabolism.cytokinin.synthesis-degradation	Vv_10009579	MULTIPLE HITS: 2 | TC58163;TC69712 | TC58163: similar to GB|AAG30909.1|11120516|AF303982 cytokinin oxidase {Arabidopsis thaliana} (exp=-1; wgp=0; cg=0), partial (46%) AND TC69712: similar to GB|AAG30909.1|11120516|AF303982 cytokinin oxidase {Arabidopsis thaliana} (exp=-1; wgp=0; cg=0), partial (23%)	0.853467	1.49956	1.1209	0.865731	0.0572913	0.958208	0.453566	0.6844	-0.546548
326	17.4.2	hormone metabolism.cytokinin.signal transduction	Vv_10001604	MULTIPLE HITS: 2 | TC62606;CA808534 | TC62606: similar to UP|Q94KS0_CATRO (Q94KS0) Histidine-containing phosphotransfer protein, partial (97%) AND CA808534:	-0.977915	-0.621973	-0.892509	-1.20805	0.202763	-0.376745	0.47495	0.0890095	1.02261
327	17.4.2	hormone metabolism.cytokinin.signal transduction	Vv_10002967	TC68013: similar to UP|Q71BZ1_CATRO (Q71BZ1) Type-B response regulator, partial (34%)	-0.532576	-0.121407	-0.0168501	0.228711	-0.828324	-0.539261	-0.538625	-0.624712	-0.5222
328	17.4.2	hormone metabolism.cytokinin.signal transduction	Vv_10008879	TC58595: similar to UP|ARR15_ARATH (Q7G8V2) Two-component response regulator ARR15, partial (77%)	-0.507978	0.439661	-0.714699	-0.829548	0.723931	1.1051	0.104907	-0.195548	0.837738
329	17.5.1	hormone metabolism.ethylene.synthesis-degradation	Vv_10000746	MULTIPLE HITS: 4 | TC59924;BQ793556;TC57151;CB349813 | TC59924: weakly similar to UP|Q84MB3_ARATH (Q84MB3) At1g06620, partial (75%) AND BQ793556: AND TC57151: weakly similar to UP|Q948K9_CUCME (Q948K9) CmE8 protein, partial (21%) AND CB349813: weakly similar to GP|1916643|gb|AAC49826.1| desacetoxyvindoline 4-hydroxylase {Catharanthus roseus}, partial (24%)	-0.25938	0.017404	-0.106463	-0.3541	0.42789	-0.0384351	0.213186	0.515712	0.455223
330	17.5.1	hormone metabolism.ethylene.synthesis-degradation	Vv_10002324	TC65378: similar to UP|O04162_9ROSI (O04162) Dioxygenase, partial (39%)	-0.333038	-0.738401	-0.623264	-0.629877	-2.48859	-1.9769	-1.63005	-1.37964	-1.28765
331	17.5.1	hormone metabolism.ethylene.synthesis-degradation	Vv_10002394	TC60564: similar to UP|Q6TN17_9ROSI (Q6TN17) Gibberellin 2-oxidase, partial (82%)	-0.296968	-0.0129017	-0.563497	-0.0426025	0.154208	0.92067	0.0966673	0.386894	0.618602
332	17.5.1	hormone metabolism.ethylene.synthesis-degradation	Vv_10002804	TC70618: weakly similar to RF|NP_177976.1|15218400|NM_106502 iron ion binding {Arabidopsis thaliana} (exp=-1; wgp=0; cg=0), partial (22%)	0.579135	0.387837	0.0014472	0.207901	-1.19762	-0.82246	-0.768219	0.0688224	-0.973948
333	17.5.1	hormone metabolism.ethylene.synthesis-degradation	Vv_10003082	MULTIPLE HITS: 2 | CN007126;TC61243 | CN007126: AND TC61243: similar to GB|AAQ65160.1|34365697|BT010537 At4g10500 {Arabidopsis thaliana} (exp=-1; wgp=0; cg=0), partial (62%)	-2.97204	-3.19056	-2.11306	-2.49405	0.420965	1.55359	1.49024	-0.215872	3.50466
334	17.5.1	hormone metabolism.ethylene.synthesis-degradation	Vv_10007210	TC65515: weakly similar to UP|Q48IK0_PSE14 (Q48IK0) Aldo-keto reductase family protein, partial (27%)	0.897728	1.18062	1.19558	1.53386	0.604513	0.0133393	0.487863	-0.11788	-0.95499
335	17.5.1	hormone metabolism.ethylene.synthesis-degradation	Vv_10007512	MULTIPLE HITS: 3 | CB982560;BQ798614;TC57759 | CB982560: AND BQ798614: AND TC57759: weakly similar to RF|XP_476309.1|50933563|XM_476309 ethylene-forming-enzyme-like dioxygenase-like protein {Oryza sativa (japonica cultivar-group)} (exp=-1; wgp=0; cg=0), partial (33%)	-0.060374	0.354758	0.107464	-0.123149	0.587624	0.742219	0.548894	0.438452	0.509622
336	17.5.1	hormone metabolism.ethylene.synthesis-degradation	Vv_10009047	TC55701: similar to UP|Q84RC3_NICSY (Q84RC3) Gibberellin 2-oxidase 1, partial (35%)	1.41339	1.36176	1.00209	1.24823	-1.09569	0.476751	0.344552	0.697269	-1.15065
337	17.5.1	hormone metabolism.ethylene.synthesis-degradation	Vv_10009162	TC61444: similar to UP|Q84RC3_NICSY (Q84RC3) Gibberellin 2-oxidase 1, partial (33%)	1.75759	1.30606	0.546137	0.821615	-1.18755	0.354057	-0.047913	0.341323	-1.24287
338	17.5.1	hormone metabolism.ethylene.synthesis-degradation	Vv_10010132	TC57759: weakly similar to RF|XP_476309.1|50933563|XM_476309 ethylene-forming-enzyme-like dioxygenase-like protein {Oryza sativa (japonica cultivar-group)} (exp=-1; wgp=0; cg=0), partial (33%)	-0.365476	-0.496135	-1.0076	-1.02168	-0.156869	0.263512	-0.269051	-0.39157	0.584229
339	17.5.1	hormone metabolism.ethylene.synthesis-degradation	Vv_10011427	MULTIPLE HITS: 5 | BQ793556;TC59924;TC57151;CB349813;CA817352 | BQ793556: AND TC59924: weakly similar to UP|Q84MB3_ARATH (Q84MB3) At1g06620, partial (75%) AND TC57151: weakly similar to UP|Q948K9_CUCME (Q948K9) CmE8 protein, partial (21%) AND CB349813: weakly similar to GP|1916643|gb|AAC49826.1| desacetoxyvindoline 4-hydroxylase {Catharanthus roseus}, partial (24%) AND CA817352:	-0.238553	-0.104057	-0.216508	-0.411617	0.344169	0.0388624	0.107988	0.375517	0.459318
340	17.5.1	hormone metabolism.ethylene.synthesis-degradation	Vv_10012531	MULTIPLE HITS: 2 | TC61243;CN007126 | TC61243: similar to GB|AAQ65160.1|34365697|BT010537 At4g10500 {Arabidopsis thaliana} (exp=-1; wgp=0; cg=0), partial (62%) AND CN007126:	-1.14617	-0.805165	-0.762091	-0.941288	0.0688701	1.20245	1.03906	-0.0423914	1.48068
341	17.5.2	hormone metabolism.ethylene.signal transduction	Vv_10001788	MULTIPLE HITS: 2 | TC52433;TC69901 | TC52433: similar to UP|Q60I94_PYRPY (Q60I94) Ethylene receptor, partial (26%) AND TC69901: similar to UP|Q60I94_PYRPY (Q60I94) Ethylene receptor, partial (8%)	-1.79943	-1.34129	-2.31006	-1.57046	0.44516	-0.255024	0.468036	-0.688346	1.74776
342	17.5.2	hormone metabolism.ethylene.signal transduction	Vv_10010357	TC55908: similar to UP|Q9XET9_LYCES (Q9XET9) Ethylene receptor homolog (Ethylene receptor neverripe), partial (23%)	-0.65803	-0.615617	-0.597015	-0.547466	0.064182	-0.206517	0.12177	-0.0267355	0.592707
343	17.5.3	hormone metabolism.ethylene.induced-regulated-responsive-activated	Vv_10000516	TC66829: similar to UP|Q9LV58_ARATH (Q9LV58) Ethylene-responsive transcriptional coactivator-like protein (At3g24500), partial (97%)	0.347183	0.700385	0.819054	0.792461	1.70166	1.82772	1.10433	0.514364	0.622248
344	17.5.3	hormone metabolism.ethylene.induced-regulated-responsive-activated	Vv_10002713	MULTIPLE HITS: 5 | DV222245;TC65984;TC65670;TC71103;TC63466 | DV222245: AND TC65984: similar to RF|NP_194639.1|15233452|NM_119054 transcription factor {Arabidopsis thaliana} (exp=-1; wgp=0; cg=0), partial (33%) AND TC65670: homologue to RF|NP_194639.1|15233452|NM_119054 transcription factor {Arabidopsis thaliana} (exp=-1; wgp=0; cg=0), partial (9%) AND TC71103: similar to UP|Q2HU36_MEDTR (Q2HU36)…	-1.34643	-1.04407	-1.57027	-1.14106	-0.26942	-0.895669	-0.622114	-0.183222	0.782853
345	17.5.3	hormone metabolism.ethylene.induced-regulated-responsive-activated	Vv_10004096	MULTIPLE HITS: 2 | TC55539;TC53558 | TC55539: similar to UP|PDX1_HEVBR (Q39963) Probable pyridoxin biosynthesis protein ER1 (PDX1 homolog) (Ethylene-inducible protein HEVER), partial (59%) AND TC53558: similar to UP|PDXL2_ARATH (Q9ZNR6) Probable pyridoxin biosynthesis PDX1-like protein 2, partial (44%)	0.0805607	-0.100345	0.077335	0.335645	1.48591	1.27964	0.680325	0.478311	0.882748
346	17.6.3	hormone metabolism.gibberelin.induced-regulated-responsive-activated	Vv_10011280	TC60166: similar to UP|O65313_9ROSI (O65313) Cold-regulated LTCOR12, partial (89%)	-2.32146	-1.05542	-2.55031	-1.46205	1.56233	-0.126146	0.829485	-0.300351	2.33864
347	17.7.1.2	hormone metabolism.jasmonate.synthesis-degradation.lipoxygenase	Vv_10003710	MULTIPLE HITS: 2 | TC59834;TC51909 | TC59834: similar to UP|Q96573_LYCES (Q96573) Lipoxygenase , partial (54%) AND TC51909: similar to UP|Q8W418_9ROSI (Q8W418) Lipoxygenase, partial (33%)	-0.257066	-0.389884	-0.140786	0.00489237	0.854218	0.94046	1.2259	0.189077	0.998125
348	17.7.1.2	hormone metabolism.jasmonate.synthesis-degradation.lipoxygenase	Vv_10011275	TC65635: similar to UP|Q6X5R6_9SOLA (Q6X5R6) Lipoxygenase (Fragment), partial (27%)	-0.240778	-0.040037	-0.520055	-0.406497	0.624223	0.669583	1.24997	-0.313335	0.859452
349	17.7.1.3	hormone metabolism.jasmonate.synthesis-degradation.allene oxidase synthase	Vv_10004039	MULTIPLE HITS: 5 | TC67843;TC60377;TC55722;CF405976;BQ795338 | TC67843: similar to UP|Q76LM3_9ROSI (Q76LM3) Hydroperoxide lyase, partial (43%) AND TC60377: similar to UP|Q9AUD8_PSIGU (Q9AUD8) Fatty acid hydroperoxide lyase, partial (27%) AND TC55722: similar to UP|Q9AUD8_PSIGU (Q9AUD8) Fatty acid hydroperoxide lyase, partial (86%) AND CF405976: AND BQ795338: weakly similar to GP|13183137|gb|AAK15…	-1.108	-0.40265	-0.688046	-0.729991	0.178741	0.789908	0.774277	-0.31894	1.08817
350	17.7.1.5	hormone metabolism.jasmonate.synthesis-degradation.12-Oxo-PDA-reductase	Vv_10002222	TC61395: similar to UP|Q76DL0_LITER (Q76DL0) LEDI-5c protein, partial (96%)	-1.26524	-0.942331	-1.33022	-1.45809	-0.762079	-0.31239	-0.439415	-1.06567	0.604083
351	17.7.1.5	hormone metabolism.jasmonate.synthesis-degradation.12-Oxo-PDA-reductase	Vv_10002669	TC55119: similar to UP|Q4ZJ73_HEVBR (Q4ZJ73) 12-oxophytodienoate reductase, partial (89%)	-0.374786	-0.369488	-0.360952	-0.168873	0.14716	0.0661142	0.0278769	0.0458628	0.390278
352	17.8.1	hormone metabolism.salicylic acid.synthesis-degradation	Vv_10000965	MULTIPLE HITS: 2 | TC52353;CO818552 | TC52353: similar to UP|Q9SPV4_CLABR (Q9SPV4) S-adenosyl-L-methionine:salicylic acid carboxyl methyltransferase, partial (76%) AND CO818552:	-3.43277	-3.41398	-4.02914	-2.33585	0.385871	0.822856	1.35608	0.523069	4.07491
353	17.8.1	hormone metabolism.salicylic acid.synthesis-degradation	Vv_10004452	MULTIPLE HITS: 3 | TC63451;TC57170;CA818350 | TC63451: weakly similar to UP|Q9XI57_ARATH (Q9XI57) F9L1.6, partial (29%) AND TC57170: AND CA818350: similar to GP|8885614|dbj|BAA97544.1 S-adenosyl-L-methionine:salicylic acid carboxyl methyltransferase-like {Arabidopsis thaliana}, partial (6%)	-0.687313	-0.774847	-0.770284	-1.07929	-0.627196	-0.471925	-0.106492	-0.290406	0.453929
354	18.3.1	Co-factor and vitamine metabolism.riboflavin.GTP cyclohydrolase II	Vv_10006899	TC67479: similar to UP|Q6A4W9_MALDO (Q6A4W9) GTP cyclohydrolase II/3,4-dihydroxy-2-butanone 4-phosphate synthase, partial (27%)	-0.782428	-0.43247	-0.708592	-0.410823	-0.138981	0.111878	-0.243767	-0.167522	0.47398
355	19.10	tetrapyrrole synthesis.magnesium chelatase	Vv_10003905	TC53584: homologue to UP|O65808_SOYBN (O65808) Magnesium chelatase subunit, partial (25%)	0.625319	0.443263	0.698811	1.19184	-0.337319	0.573918	-0.522987	0.387944	-0.714419
356	19.16	tetrapyrrole synthesis.chlorophyll b synthase	Vv_10000858	TC53335: similar to UP|Q9XJ40_ORYSA (Q9XJ40) Chlorophyll b synthase (Fragment), partial (31%)	0.543957	0.543939	0.381567	0.444493	-0.798516	-0.262315	-0.506558	0.43159	-0.762438
357	19.20	tetrapyrrole synthesis.ferrochelatase	Vv_10007558	CD004499: similar to GP|12082085|dbj|BAB20760. ferrochelatase {Cucumis sativus}, partial (30%)	-0.0221532	0.242854	0.0500496	-0.137665	-0.248997	-0.406632	-0.455161	-0.377032	-0.405227
358	19.4	tetrapyrrole synthesis.ALA dehydratase	Vv_10006703	TC63971: homologue to PRF|1809406A|228730|1809406A aminolevulinate dehydratase. {Spinacia oleracea} (exp=-1; wgp=-1; cg=-1), partial (24%)	0.376928	0.562151	0.492494	0.281025	0.698533	1.14281	0.608989	0.897756	0.408872
359	19.40	tetrapyrrole synthesis.regulation	Vv_10001083	MULTIPLE HITS: 2 | TC65794;TC55086 | TC65794: similar to UP|GUN4_ARATH (Q9LX31) Tetrapyrrole-binding protein, chloroplast precursor (Genomes uncoupled 4), partial (42%) AND TC55086: similar to UP|GUN4_ARATH (Q9LX31) Tetrapyrrole-binding protein, chloroplast precursor (Genomes uncoupled 4), partial (57%)	0.927026	2.07552	0.778646	0.746043	-0.822348	0.807569	-0.430466	-0.166744	-1.28481
	2	major CHO metabolism
	2.1	major CHO metabolism.synthesis
	2.1.1	major CHO metabolism.synthesis.sucrose
	2.1.1.1	major CHO metabolism.synthesis.sucrose.SPS
360	2.1.1.1	major CHO metabolism.synthesis.sucrose.SPS	Vv_10010443	TC65274: weakly similar to UP|Q3HLN2_TOBAC (Q3HLN2) Sucrose-phosphate synthase isoform B , partial (8%)	0.194377	0.464197	0.516153	0.926268	-0.830071	0.0359676	-0.722772	0.0751876	-0.885671
361	2.1.1.3	major CHO metabolism.synthesis.sucrose.FBPase	Vv_10003997	TC54570: similar to UP|Q940F8_ARATH (Q940F8) Sedoheptulose-bisphosphatase, partial (93%)	1.07557	1.32314	0.926068	0.706128	-0.148017	0.322515	0.203087	0.911052	-0.685568
362	2.1.1.3	major CHO metabolism.synthesis.sucrose.FBPase	Vv_10004922	TC53867: homologue to UP|Q9XGG5_PEA (Q9XGG5) Fructose-1,6-bisphosphatase , partial (57%)	1.28974	1.61955	0.898533	0.743446	-0.282107	0.13156	0.0156336	1.06438	-0.905451
363	2.1.2.1	major CHO metabolism.synthesis.starch.AGPase	Vv_10000230	TC57785: similar to UP|Q9FJZ3_ARATH (Q9FJZ3) Mannan endo-1,4-beta-mannosidase (At5g66460), partial (90%)	-1.03158	-1.79157	-1.51048	-1.27308	0.442654	-0.401428	-0.447058	-0.989409	1.05287
364	2.1.2.1	major CHO metabolism.synthesis.starch.AGPase	Vv_10001368	TC64860: similar to UP|O22658_CITLA (O22658) ADP-glucose pyrophosphorylase large subunit 1 , partial (29%)	-3.02068	-2.86627	-3.29725	-2.33895	1.68527	0.585195	0.588731	-0.775889	3.40162
365	2.1.2.2	major CHO metabolism.synthesis.starch.starch synthase	Vv_10002395	TC68637: similar to UP|Q9XGC1_VIGUN (Q9XGC1) Starch synthase, isoform V , partial (14%)	-0.0751611	-0.261495	-0.0819857	0.213972	-1.00483	-0.461627	-0.910658	-0.520635	-0.673269
366	2.1.2.2	major CHO metabolism.synthesis.starch.starch synthase	Vv_10004683	MULTIPLE HITS: 3 | TC63376;CF404708;TC67353 | TC63376: similar to UP|O64927_CHLRE (O64927) Soluble starch synthase , partial (8%) AND CF404708: AND TC67353: weakly similar to UP|O64927_CHLRE (O64927) Soluble starch synthase , partial (27%)	0.0783057	0.140431	0.0645961	-0.0205825	-0.538037	-0.388865	-0.531936	-0.0664965	-0.447021
367	2.1.2.3	major CHO metabolism.synthesis.starch.starch branching	Vv_10009180	TC65671: similar to UP|Q9XGA7_SOLTU (Q9XGA7) Starch branching enzyme II precursor (Fragment) , partial (10%)	-1.4182	-1.35749	-1.3576	-1.31285	-0.397957	-0.252654	-0.68252	-0.685811	0.856801
368	2.1.2.3	major CHO metabolism.synthesis.starch.starch branching	Vv_10013497	TC65671: similar to UP|Q9XGA7_SOLTU (Q9XGA7) Starch branching enzyme II precursor (Fragment) , partial (10%)	-1.19064	-0.787999	-1.11822	-0.922548	-0.0653549	-0.121931	-0.253665	-0.351091	0.806841
369	2.1.2.5	major CHO metabolism.synthesis.starch.transporter	Vv_10003697	MULTIPLE HITS: 5 | CB347046;TC69632;TC69550;TC66006;TC57916 | CB347046: GP|2780194|emb|CAA05979.1 adenine nucleotide translocator {Lupinus albus}, partial (10%) AND TC69632: similar to UP|ADT1_GOSHI (O22342) ADP,ATP carrier protein 1, mitochondrial precursor (ADP/ATP translocase 1) (Adenine nucleotide translocator 1) (ANT 1), partial (59%) AND TC69550: similar to UP|ADT1_GOSHI (O22342) ADP,ATP ca…	-0.374879	0.112691	-0.421534	-0.44834	-0.0392083	0.279499	0.162552	0.214476	0.437345
370	2.1.2.5	major CHO metabolism.synthesis.starch.transporter	Vv_10006376	MULTIPLE HITS: 6 | CB347046;TC69550;TC66006;TC69632;TC57916;DV939390 | CB347046: GP|2780194|emb|CAA05979.1 adenine nucleotide translocator {Lupinus albus}, partial (10%) AND TC69550: similar to UP|ADT1_GOSHI (O22342) ADP,ATP carrier protein 1, mitochondrial precursor (ADP/ATP translocase 1) (Adenine nucleotide translocator 1) (ANT 1), partial (92%) AND TC66006: homologue to GB|CAA48579.1|16160|AT…	-0.781564	-0.148541	-0.726109	-0.748459	-0.196363	-0.0330699	-0.140817	-0.184588	0.462459
371	2.2.1.1	major CHO metabolism.degradation.sucrose.fructokinase	Vv_10010893	MULTIPLE HITS: 2 | TC67076;TC63955 | TC67076: similar to UP|Q6VWJ5_LYCES (Q6VWJ5) Fructokinase 3, partial (21%) AND TC63955: similar to UP|Q6VWJ5_LYCES (Q6VWJ5) Fructokinase 3, partial (17%)	-0.0304161	0.591881	0.0523079	-0.151924	0.542763	0.529776	0.598829	0.52558	0.433775
372	2.2.1.3.3	major CHO metabolism.degradation.sucrose.invertases.vacuolar	Vv_10004311	MULTIPLE HITS: 2 | TC57719;TC52500 | TC57719: UP|Q9S943_VITVI (Q9S943) Vacuolar invertase 2, GIN2, partial (19%) AND TC52500: UP|Q9S943_VITVI (Q9S943) Vacuolar invertase 2, GIN2, partial (43%)	-2.22092	-2.21746	-1.79474	-1.41422	0.397398	0.651867	0.501289	-0.148629	2.26232
373	2.2.1.5	major CHO metabolism.degradation.sucrose.Susy	Vv_10000177	TC52910: similar to UP|Q9SLS2_CITUN (Q9SLS2) Sucrose synthase, partial (44%)	-1.39477	-1.42647	-1.26141	-0.943522	0.0570457	-0.0616027	0.274967	-0.176901	1.27992
374	2.2.1.5	major CHO metabolism.degradation.sucrose.Susy	Vv_10003661	MULTIPLE HITS: 4 | TC69569;TC62599;TC69127;CF983843 | TC69569: similar to UP|Q9FRX3_PYRPY (Q9FRX3) Sucrose synthase 1, partial (5%) AND TC62599: similar to UP|Q9SLY2_CITUN (Q9SLY2) Sucrose synthase, partial (48%) AND TC69127: similar to UP|Q9FRX3_PYRPY (Q9FRX3) Sucrose synthase 1, partial (7%) AND CF983843:	-0.455335	-0.712492	-0.434683	-0.495147	0.732165	0.184213	0.222526	0.993803	1.05759
375	2.2.1.5	major CHO metabolism.degradation.sucrose.Susy	Vv_10005199	MULTIPLE HITS: 4 | TC69127;TC69569;TC62599;CF983843 | TC69127: similar to UP|Q9FRX3_PYRPY (Q9FRX3) Sucrose synthase 1, partial (7%) AND TC69569: similar to UP|Q9FRX3_PYRPY (Q9FRX3) Sucrose synthase 1, partial (5%) AND TC62599: similar to UP|Q9SLY2_CITUN (Q9SLY2) Sucrose synthase, partial (48%) AND CF983843:	-0.836465	-0.7645	-0.586982	-0.530774	0.427413	-0.00323365	0.109687	0.357059	0.902411
376	2.2.2.1	major CHO metabolism.degradation.starch.starch cleavage	Vv_10000306	TC61063: similar to UP|Q9XH69_PRUAR (Q9XH69) Beta-amylase (Fragment), partial (95%)	0.625573	-0.0155263	0.517734	0.35827	-0.742929	-0.600614	-0.467013	0.0625665	-0.80851
377	2.2.2.1	major CHO metabolism.degradation.starch.starch cleavage	Vv_10002706	TC67671: similar to UP|Q7X9T1_PHAAN (Q7X9T1) Alpha-amylase , partial (34%)	-1.06457	-1.51065	-1.02162	-1.0281	0.249406	0.890967	0.728328	0.285687	1.69483
378	2.2.2.1	major CHO metabolism.degradation.starch.starch cleavage	Vv_10010596	TC64628: similar to UP|Q9FN05_ARATH (Q9FN05) Glucosidase II alpha subunit, partial (52%)	-0.263777	-0.203214	-0.0859803	0.00621594	0.222689	0.424049	0.227927	0.143543	0.391241
379	2.2.2.2	major CHO metabolism.degradation.starch.starch phosphorylase	Vv_10004180	TC53692: similar to UP|PHSH_SOLTU (P32811) Alpha-glucan phosphorylase, H isozyme (Starch phosphorylase H) , partial (54%)	-2.57457	-2.083	-2.03879	-1.68205	-1.04737	-0.765715	-1.25359	-1.39261	0.979781
	20.1	stress.biotic
380	20.1	stress.biotic	Vv_10002892	TC69346: weakly similar to RF|NP_176115.1|15217891|NM_104600 protein binding {Arabidopsis thaliana} (exp=-1; wgp=0; cg=0), partial (4%)	-1.0381	-2.35438	-1.05953	-1.48478	-2.50126	-2.50558	-2.32105	-2.40676	-0.949463
381	20.1	stress.biotic	Vv_10003129	TC52542:	0.131372	-0.0161813	-0.167402	0.121717	-0.960303	-0.917668	-0.511421	-0.181586	-0.660121
382	20.1	stress.biotic	Vv_10004633	TC52556:	-1.60193	-0.831326	-1.81191	-1.74776	0.448372	0.296309	0.24622	0.407264	1.84777
383	20.1	stress.biotic	Vv_10007993	CD801446: similar to GP|9294009|dbj|BAB01912.1 disease resistance response protein-like {Arabidopsis thaliana}, partial (34%)	-0.83637	-1.54684	-1.38421	-0.854064	-0.0372145	0.046425	0.493506	-0.0503038	1.26847
384	20.1	stress.biotic	Vv_10012340	MULTIPLE HITS: 2 | CF372632;TC68498 | CF372632: AND TC68498:	0.878226	1.9233	0.925826	0.742224	-0.475747	0.557239	0.383684	0.596044	-0.852089
385	20.1	stress.biotic	Vv_10013099	TC52556:	-2.01133	-1.33374	-2.76143	-2.43846	0.216013	0.115364	-0.0465651	0.171457	2.25031
386	20.1.2	stress.biotic.receptors	Vv_10001643	TC56520: similar to UP|Q93X72_GOSHI (Q93X72) Leucine-rich repeat resistance protein-like protein, partial (70%)	-0.300125	-0.248852	-0.419381	-0.247606	0.467235	0.493509	0.504461	0.0787082	0.689969
387	20.1.2	stress.biotic.receptors	Vv_10002588	TC56222: weakly similar to UP|Q66GI2_ARATH (Q66GI2) At3g13660, partial (53%)	-1.90697	-2.20205	-1.89225	-2.24149	-3.17114	-3.01463	-2.31977	-3.48686	-0.93741
388	20.1.2	stress.biotic.receptors	Vv_10003640	TC63689: homologue to UP|Q9S4D0_STAAU (Q9S4D0) Transporter, partial (3%)	1.71111	1.82742	1.0775	1.26674	-0.51205	0.430932	-0.236675	0.724406	-1.36904
389	20.1.2	stress.biotic.receptors	Vv_10003863	MULTIPLE HITS: 4 | CF608231;TC69032;TC63237;CB913843 | CF608231: AND TC69032: similar to UP|THG_PETIN (Q40901) Gamma-thionin homolog PPT precursor, partial (90%) AND TC63237: similar to UP|LCR69_ARATH (Q39182) Low-molecular-weight cysteine-rich protein LCR69 precursor, complete AND CB913843:	-0.149505	-0.0856387	-0.0997308	-0.302543	0.903896	0.676943	0.415492	0.709384	0.835783
390	20.1.2	stress.biotic.receptors	Vv_10004060	TC60409:	-2.2889	-2.55114	-2.47057	-2.34621	0.198603	0.218679	0.242499	-0.383057	2.48339
391	20.1.2	stress.biotic.receptors	Vv_10007826	MULTIPLE HITS: 3 | TC65533;TC59529;TC65331 | TC65533: similar to UP|Q45W75_ARAHY (Q45W75) Disease resistance-responsive family protein, partial (71%) AND TC59529: similar to UP|Q45W75_ARAHY (Q45W75) Disease resistance-responsive family protein, partial (70%) AND TC65331: weakly similar to UP|Q45W75_ARAHY (Q45W75) Disease resistance-responsive family protein, partial (70%)	-0.474541	-0.0255049	-0.631452	-0.627656	0.60678	0.62684	0.917171	0.868516	1.19462
392	20.1.2	stress.biotic.receptors	Vv_10008783	TC53165:	-0.156665	0.361409	-0.928924	0.0251406	1.15838	0.92641	0.647077	1.04604	1.11924
393	20.1.2	stress.biotic.receptors	Vv_10010876	TC57169: weakly similar to UP|Q947E1_HELAN (Q947E1) Resistance gene analog NBS7 (Fragment), partial (50%)	1.58154	0.793107	0.992089	0.80824	0.0341581	-0.242818	0.318992	0.701282	-0.840842
394	20.1.2	stress.biotic.receptors	Vv_10012830	TC62898: weakly similar to UP|Q2HUD1_MEDTR (Q2HUD1) TIR; Disease resistance protein; AAA ATPase, partial (4%)	-0.930842	-0.798248	-1.44921	-0.366116	0.547343	0.502312	0.162115	0.16548	1.23042
395	20.1.2	stress.biotic.receptors	Vv_10013329	TC53165:	-0.375253	0.753051	-0.910043	0.135337	1.34006	0.975489	0.800155	1.37151	1.22103
396	20.1.2	stress.biotic.receptors	Vv_10003823	MULTIPLE HITS: 4 | TC64854;TC54605;TC57384;TC52610 | TC64854: similar to UP|Q5XUV2_WHEAT (Q5XUV2) Leucine-rich repeat protein, partial (48%) AND TC54605: similar to UP|Q5XUV2_WHEAT (Q5XUV2) Leucine-rich repeat protein, partial (79%) AND TC57384: similar to UP|Q5XUV2_WHEAT (Q5XUV2) Leucine-rich repeat protein, partial (79%) AND TC52610: similar to UP|Q5XUV2_WHEAT (Q5XUV2) Leucine-rich repeat prote…	0.360351	0.204727	0.197766	-0.0368728	0.469597	0.94347	0.721466	0.457536	0.466524
397	20.1.2	stress.biotic.receptors	Vv_10012932	MULTIPLE HITS: 4 | TC64854;TC57384;TC54605;TC52610 | TC64854: similar to UP|Q5XUV2_WHEAT (Q5XUV2) Leucine-rich repeat protein, partial (48%) AND TC57384: similar to UP|Q5XUV2_WHEAT (Q5XUV2) Leucine-rich repeat protein, partial (79%) AND TC54605: similar to UP|Q5XUV2_WHEAT (Q5XUV2) Leucine-rich repeat protein, partial (79%) AND TC52610: similar to UP|Q5XUV2_WHEAT (Q5XUV2) Leucine-rich repeat prote…	0.431407	-0.0290401	0.111553	-0.1309	0.478561	0.925727	0.574603	0.19564	0.447878
398	20.1.3	stress.biotic.signalling	Vv_10008818	TC55328: similar to UP|Q56R03_LYCES (Q56R03) EDS1, partial (23%)	-0.225025	-0.295357	-0.196776	-0.30879	0.181721	0.68306	0.430381	0.12156	0.610668
399	20.1.3	stress.biotic.signalling	Vv_10009868	TC60571: similar to UP|MLO1_ARATH (O49621) MLO-like protein 1 (AtMlo1) (MLO protein homolog 1) (AtMLO-H1), partial (15%)	1.32777	1.5634	1.355	1.19578	0.338716	0.411435	0.238591	1.0703	-0.845728
400	20.1.4	stress.biotic.kinases	Vv_10000959	TC69872: similar to UP|Q6RFY3_LYCES (Q6RFY3) MAP3Ka, partial (28%)	-0.552993	-0.697762	-0.461681	-0.503545	0.0472214	-0.0559195	0.0311236	-0.0427106	0.548924
401	20.1.7	stress.biotic.PR-proteins	Vv_10000758	MULTIPLE HITS: 2 | TC68368;TC56938 | TC68368: similar to UP|Q9XFB4_SOYBN (Q9XFB4) PR1a precursor, partial (32%) AND TC56938: pathogenesis-related protein [Vitis vinifera]	-5.19908	-5.64802	-5.408	-3.11665	-0.0389628	-0.0537352	0.808255	0.085646	5.04324
402	20.1.7	stress.biotic.PR-proteins	Vv_10000872	MULTIPLE HITS: 2 | TC63891;TC59784 | TC63891: similar to UP|Q7XAU7_VITVI (Q7XAU7) Thaumatin-like protein, complete AND TC59784: similar to GB|AAV34889.1|54609347|AY766059 osmotin-like {Theobroma cacao} (exp=-1; wgp=0; cg=0), partial (90%)	-3.62868	-6.22499	-3.47957	-2.12831	1.4825	1.74296	1.91837	1.55226	5.53941
403	20.1.7	stress.biotic.PR-proteins	Vv_10001040	MULTIPLE HITS: 2 | TC52359;DT005639 | TC52359: similar to UP|CHIA_TOBAC (P29060) Acidic endochitinase precursor , partial (91%) AND DT005639:	-0.572901	-1.85876	-0.852303	-0.890672	0.991118	1.27601	1.15649	-0.184549	1.85343
404	20.1.7	stress.biotic.PR-proteins	Vv_10001064	MULTIPLE HITS: 3 | TC62530;TC59786;CB347191 | TC62530: similar to UP|O22973_ARATH (O22973) Thaumatin isolog, partial (78%) AND TC59786: similar to UP|O65637_ARATH (O65637) Thaumatin-like protein, partial (54%) AND CB347191:	0.586278	0.533459	0.367479	0.36035	-0.655046	-0.399836	-1.02967	-0.517894	-1.1125
405	20.1.7	stress.biotic.PR-proteins	Vv_10003329	TC53053: similar to UP|Q9CA24_ARATH (Q9CA24) Thaumatin-like protein; 12104-13574, partial (33%)	-1.41011	-1.124	-1.23156	-0.764606	0.53582	0.377198	0.649815	0.172241	1.56634
406	20.1.7	stress.biotic.PR-proteins	Vv_10003617	TC64228: similar to UP|P93621_VITVI (P93621) Osmotin-like protein precursor, complete	-1.6785	-2.57461	-1.51752	-2.05345	0.426134	0.102003	0.105391	-0.483348	1.99357
407	20.1.7	stress.biotic.PR-proteins	Vv_10003690	TC70978: weakly similar to UP|Q6IVX4_9CARY (Q6IVX4) Basic chitinase 2-1, partial (15%)	-1.99536	-2.00854	-1.73772	-1.78642	0.730522	0.665026	1.17952	-0.0133434	2.52244
408	20.1.7	stress.biotic.PR-proteins	Vv_10004018	TC57889: similar to UP|Q7XB39_VITVI (Q7XB39) Class IV chitinase, partial (94%)	-1.8609	-1.57864	-1.15495	-1.44335	-0.701515	-0.287163	-0.393622	-1.16386	0.872922
409	20.1.7	stress.biotic.PR-proteins	Vv_10004770	TC51703: UP|Q9FS45_VITVI (Q9FS45) Chitinase precursor , complete	-1.21766	-2.24927	-1.28852	-1.23469	0.979487	1.43236	1.33204	0.835569	2.6424
410	20.1.7	stress.biotic.PR-proteins	Vv_10004995	TC56535: similar to UP|OLP1_LYCES (Q41350) Osmotin-like protein precursor, partial (92%)	-1.13781	-1.45629	-1.24574	-1.04217	0.252994	0.118832	0.311047	0.335576	1.47512
411	20.1.7	stress.biotic.PR-proteins	Vv_10006314	MULTIPLE HITS: 20 | CB346104;CB349918;CB976574;CB976380;CB348119;CB349650;CB349103;CB348374;CB348273;CB347832;CB346180;CB346159;TC71100;TC71009;TC68967;TC68437;TC51975;CB347330;CB348232;CB346169 | CB346104: weakly similar to GP|1354129|gb|AAB01895.1| endochitinase {Castanea sativa}, partial (32%) AND CB349918: AND CB976574: similar to PIR|T06999|T06999 chitinase (EC 3.2.1.14) ChtC1 precursor - po…	-0.4437	-0.417401	-0.156123	-0.173827	0.321253	0.335852	0.0652545	-0.143353	0.442515
412	20.1.7	stress.biotic.PR-proteins	Vv_10008589	MULTIPLE HITS: 2 | TC51862;TC51708 | TC51862: weakly similar to UP|PRPX_HORVU (P16273) Pathogen-related protein, partial (70%) AND TC51708: weakly similar to UP|PRPX_HORVU (P16273) Pathogen-related protein, partial (70%)	-2.49991	-1.75648	-2.41841	-2.35418	-1.66869	-2.27234	-1.51324	-1.48783	0.521722
413	20.1.7	stress.biotic.PR-proteins	Vv_10009884	TC70677: similar to UP|Q9LZL8_ARATH (Q9LZL8) Thaumatin-like protein, partial (75%)	-1.22925	-1.01901	-1.628	-0.65068	0.301215	0.65466	-0.00560015	-0.0479665	1.35731
414	20.1.7	stress.biotic.PR-proteins	Vv_10010885	TC56327: homologue to UP|P93621_VITVI (P93621) Osmotin-like protein precursor, partial (56%)	-3.31144	-3.98968	-3.10866	-3.67344	1.29618	-0.339536	0.443146	-0.296834	3.79655
415	20.1.7	stress.biotic.PR-proteins	Vv_10011026	MULTIPLE HITS: 2 | TC66365;TC52103 | TC66365: UP|CHIT3_VITVI (P51614) Acidic endochitinase precursor , complete AND TC52103: homologue to UP|Q9FS44_VITVI (Q9FS44) Chitinase precursor , complete	-0.822909	-1.31264	-0.509878	-0.51002	1.46833	1.56685	1.43863	0.607382	2.05916
416	20.1.7	stress.biotic.PR-proteins	Vv_10011243	MULTIPLE HITS: 2 | NP833510;TC56938 | NP833510: GB|AJ536326.1|CAD60273.1 putative pathogenesis related protein 1 precursor [Vitis vinifera] AND TC56938: pathogenesis-related protein [Vitis vinifera]	-2.43977	-3.57241	-2.42929	-1.7056	0.275817	0.125023	1.08714	0.440397	3.01886
417	20.1.7	stress.biotic.PR-proteins	Vv_10000473	MULTIPLE HITS: 3 | TC62834;TC53891;CF404821 | TC62834: similar to UP|Q6JX04_GOSHI (Q6JX04) Chitinase-like protein , partial (87%) AND TC53891: similar to UP|Q6JX03_GOSHI (Q6JX03) Chitinase-like protein , partial (45%) AND CF404821:	-0.498852	-0.184178	-0.586398	0.0392549	0.428637	0.678547	0.231929	-0.163498	0.601447
418	20.1.7	stress.biotic.PR-proteins	Vv_10010887	MULTIPLE HITS: 5 | TC62717;CB339196;TC68949;TC58902;TC56756 | TC62717: homologue to UP|Q2I305_9ROSI (Q2I305) Pathogenesis-related protein 10, partial (71%) AND CB339196: AND TC68949: UP|Q9FS43_VITVI (Q9FS43) Pathogenesis-related protein 10, complete AND TC58902: UP|Q9FS43_VITVI (Q9FS43) Pathogenesis-related protein 10, complete AND TC56756: homologue to UP|Q20BD2_9ROSI (Q20BD2) Pathogenesis-relat…	-0.361984	0.0633883	-0.230135	-0.481656	-2.79403	-2.15218	-1.27382	-2.32694	-1.88414
419	20.1.7	stress.biotic.PR-proteins	Vv_10003874	MULTIPLE HITS: 2 | TC70329;TC55986 | TC70329: AND TC55986: UP|Q9FS42_VITVI (Q9FS42) Pathogenesis-related protein 10, complete	-0.720318	-0.389788	-0.442093	-0.615689	-2.66264	-2.02306	-1.36315	-2.27087	-1.53796
420	20.1.7.6	stress.biotic.PR-proteins.proteinase inhibitors	Vv_10000449	TC60296: weakly similar to RF|NP_568824.1|18423748|NM_124927 lipid binding {Arabidopsis thaliana} (exp=-1; wgp=0; cg=0), partial (51%)	-2.02901	-0.640108	-1.74572	-1.53602	0.216903	-0.300128	-0.473077	0.0250648	1.35491
421	20.1.7.6	stress.biotic.PR-proteins.proteinase inhibitors	Vv_10001718	TC62594: weakly similar to UP|Q8LBN6_ARATH (Q8LBN6) Cystatin-like protein, partial (47%)	-0.174565	-0.173399	-0.333681	-0.490788	1.05131	0.978214	1.30892	0.554389	1.26632
422	20.2	stress.abiotic	Vv_10002960	BM436643, Vitis: NO_DESCRIPTION_PROVIDED, Ath: SEP2;STRESS ENHANCED PROTEIN 2;stress enhanced protein 2 (SEP2), nearly identical to stress enhanced protein 2; SEP2 (GI:7384980) (Arabidopsis thaliana)	0.886448	1.42901	0.767154	0.863348	-0.302779	-0.0830035	-0.00858166	0.291918	-1.0121
423	20.2	stress.abiotic	Vv_10000806	TC68766, Vitis: similar to GB|AAF61626.1|7384980|AF133717 stress enhanced protein 2 {Arabidopsis thaliana} (exp=-1; wgp=0; cg=0), partial (67%), Ath: SEP2;STRESS ENHANCED PROTEIN 2;stress enhanced protein 2 (SEP2), nearly identical to stress enhanced protein 2; SEP2 (GI:7384980) (Arabidopsis thaliana)	0.816817	1.39899	0.86599	0.924211	0.258524	0.692382	0.590383	0.469539	-0.498794
424	20.2	stress.abiotic	Vv_10002553	TC56858, Vitis: similar to GB|AAL91261.1|19699301|AY090357 AT4g34190/F28A23_50 {Arabidopsis thaliana} (exp=-1; wgp=0; cg=0), partial (55%), Ath: stress enhanced protein 1 (SEP1), identical to stress enhanced protein 1 (SEP1) GI:7384978 from (Arabidopsis thaliana)	1.19378	2.00853	0.864423	0.787919	-0.1453	0.600889	0.411743	0.728011	-0.814827
425	20.2.1	stress.abiotic.heat	Vv_10000023	TC68108: similar to UP|Q9XGS6_PRUDU (Q9XGS6) Cytosolic class II low molecular weight heat shock protein, complete	0.241314	-1.16961	0.60866	0.798125	2.22477	2.46786	1.603	0.163877	1.49526
426	20.2.1	stress.abiotic.heat	Vv_10000453	MULTIPLE HITS: 3 | TC62740;TC53832;CA808459 | TC62740: weakly similar to UP|Q7NYU5_CHRVO (Q7NYU5) Probable small heat shock protein, partial (20%) AND TC53832: weakly similar to UP|Q208N7_ARATH (Q208N7) Peroxisomal small heat shock protein Acd31.2, partial (29%) AND CA808459:	-2.11304	-0.232289	-2.30528	-2.19972	-0.384847	0.462165	-0.0606914	-1.16734	1.42491
427	20.2.1	stress.abiotic.heat	Vv_10000760	TC52223: similar to GB|AAF24498.1|6691127|AF214107 DnaJ-like protein {Arabidopsis thaliana} (exp=-1; wgp=0; cg=0), partial (40%)	1.08743	1.61766	1.08892	0.922472	-0.0489202	0.428383	0.3338	0.584903	-0.85458
428	20.2.1	stress.abiotic.heat	Vv_10001077	MULTIPLE HITS: 2 | TC57969;TC61495 | TC57969: similar to UP|Q8H2B1_SOYBN (Q8H2B1) DnaJ-like protein, partial (21%) AND TC61495: similar to GB|AAP21357.1|30102878|BT006549 At1g56300 {Arabidopsis thaliana} (exp=-1; wgp=0; cg=0), partial (74%)	-1.00138	0.808715	-0.855577	-0.823543	1.08643	1.24628	1.09526	-0.298918	1.25021
429	20.2.1	stress.abiotic.heat	Vv_10001586	TC54826: similar to UP|Q9XET1_SOYBN (Q9XET1) Seed maturation protein PM31, partial (68%)	0.524193	0.204535	0.652466	1.25143	-0.227883	-1.20372	0.16109	-0.0170087	-0.980038
430	20.2.1	stress.abiotic.heat	Vv_10001747	MULTIPLE HITS: 2 | CD715912;TC62350 | CD715912: AND TC62350: similar to UP|HS21C_ARATH (P31170) Small heat shock protein, chloroplast precursor, partial (58%)	1.39522	1.55883	1.39142	0.922161	-0.0759781	1.06671	-1.0583	-0.234925	-1.39253
431	20.2.1	stress.abiotic.heat	Vv_10001931	TC60957: similar to UP|Q9LJ93_ARATH (Q9LJ93) Emb|CAB10262.1, partial (21%)	-0.745181	-0.675785	-1.59193	-1.02089	-0.359655	-0.447157	-0.150308	-0.170555	0.726527
432	20.2.1	stress.abiotic.heat	Vv_10002732	TC53183: similar to UP|P93499_PHAVU (P93499) DnaJ-like protein (Fragment), partial (47%)	2.66822	1.47719	2.51114	1.61877	-0.876736	-0.841817	0.245769	0.224471	-2.38091
433	20.2.1	stress.abiotic.heat	Vv_10007738	TC55849: similar to UP|P93499_PHAVU (P93499) DnaJ-like protein (Fragment), partial (57%)	1.34329	0.400296	1.23345	0.225225	-2.34937	-1.75785	0.494082	-0.20794	-1.75584
434	20.2.1	stress.abiotic.heat	Vv_10009220	TC58171: similar to RF|NP_192673.1|15233838|NM_117003 heat shock protein binding {Arabidopsis thaliana} (exp=-1; wgp=0; cg=0), partial (63%)	1.2056	1.19442	1.05547	0.994466	-0.0157956	0.592655	0.216699	0.97625	-0.670038
435	20.2.1	stress.abiotic.heat	Vv_10009308	TC62040:	-0.138245	0.155582	-0.247838	-0.116673	0.602593	0.317595	0.503457	0.307179	0.5195
436	20.2.1	stress.abiotic.heat	Vv_10009673	TC55699: weakly similar to UP|Q84VQ4_ARATH (Q84VQ4) DnaJ domain family, partial (69%)	1.05234	1.30085	0.758162	0.535937	-0.125661	0.359684	0.0406953	0.310911	-0.765414
437	20.2.1	stress.abiotic.heat	Vv_10010746	TC60004: similar to UP|Q9SWE4_TOBAC (Q9SWE4) Low molecular weight heat-shock protein, partial (94%)	0.540897	-0.381514	-0.30462	-0.195701	0.71996	0.601007	0.482717	0.314021	0.614661
438	20.2.1	stress.abiotic.heat	Vv_10011094	MULTIPLE HITS: 2 | TC67588;TC54555 | TC67588: homologue to UP|HSP11_PEA (P19243) 18.1 kDa class I heat shock protein (HSP 18.1), partial (37%) AND TC54555: similar to UP|Q9SWE4_TOBAC (Q9SWE4) Low molecular weight heat-shock protein, partial (94%)	0.492296	0.534076	0.502521	0.510729	2.30683	2.42563	1.3162	0.779218	1.19707
439	20.2.1	stress.abiotic.heat	Vv_10012021	TC61735: similar to UP|Q6UA14_GOSBA (Q6UA14) Fiber protein Fb25, partial (95%)	0.820815	1.5688	0.619312	0.675135	-0.300833	0.296761	0.0517468	0.257313	-0.844769
440	20.2.1	stress.abiotic.heat	Vv_10012614	TC59307:	1.70567	1.61981	1.71184	0.936054	0.338415	0.275694	0.360201	0.127319	-1.21794
441	20.2.1	stress.abiotic.heat	Vv_10013253	TC58056: similar to UP|Q9FMX6_ARATH (Q9FMX6) Gb|AAD21732.1, partial (40%)	-2.77538	-1.83734	-2.69099	-2.50942	-1.59452	-0.135949	-1.14764	-1.80951	1.28138
442	20.2.2	stress.abiotic.cold	Vv_10000339	MULTIPLE HITS: 2 | TC57307;CB346163 | TC57307: similar to UP|Q6EJA5_PONTR (Q6EJA5) Clt1, partial (94%) AND CB346163:	1.14151	1.09824	1.0832	0.561341	-0.276592	-0.374919	0.0713728	0.216088	-1.06208
443	20.2.2	stress.abiotic.cold	Vv_10001086	TC55472: similar to GB|AAK32867.1|13605748|AF361855 AT3g53990/F5K20_290 {Arabidopsis thaliana} (exp=-1; wgp=0; cg=0), complete	-0.782594	-0.482443	-0.850039	-0.934501	-0.225758	0.281219	-0.14081	-0.367827	0.6491
444	20.2.2	stress.abiotic.cold	Vv_10002876	TC56597:	-0.344152	-0.29467	-0.488763	-0.488366	-0.0590593	0.319721	0.237761	0.0240105	0.534596
445	20.2.2	stress.abiotic.cold	Vv_10011126	MULTIPLE HITS: 2 | TC63973;TC63516 | TC63973: similar to UP|Q9FES4_VICFA (Q9FES4) ENOD18 protein (Fragment), partial (50%) AND TC63516: weakly similar to GB|AAK32867.1|13605748|AF361855 AT3g53990/F5K20_290 {Arabidopsis thaliana} (exp=-1; wgp=0; cg=0), partial (78%)	-0.870906	-0.721003	-1.24184	-1.24915	-0.0975801	-0.211012	-0.206117	0.0112217	0.894855
446	20.2.2	stress.abiotic.cold	Vv_10012359	TC56597:	-0.379175	-0.355413	-0.538993	-0.520235	-0.0777819	0.29919	0.0638991	-0.00216317	0.51924
447	20.2.3	stress.abiotic.drought/salt	Vv_10000996	TC63251: similar to UP|Q94II3_ARATH (Q94II3) ERD3 protein, partial (88%)	-1.63089	-1.47702	-2.07604	-1.30171	-0.131511	0.216124	0.0503663	-0.472859	1.53695
448	20.2.3	stress.abiotic.drought/salt	Vv_10001350	TC54053: similar to UP|Q94II2_ARATH (Q94II2) ERD4 protein (Fragment), partial (32%)	0.451185	0.213148	0.492931	0.385446	-0.201748	0.200844	0.0524017	-0.393101	-0.471078
449	20.2.3	stress.abiotic.drought/salt	Vv_10001859	TC56996:	-0.632821	-1.08978	-0.312697	-0.319275	0.219421	0.249541	0.108466	-0.447508	0.621123
450	20.2.3	stress.abiotic.drought/salt	Vv_10002909	TC58525:	0.494856	0.545716	0.461168	0.385303	1.1838	1.05331	0.850474	0.655452	0.463998
451	20.2.3	stress.abiotic.drought/salt	Vv_10003927	MULTIPLE HITS: 3 | TC71171;TC64302;TC63643 | TC71171: similar to UP|Q8GT87_GOSBA (Q8GT87) Fiber protein Fb2, partial (60%) AND TC64302: similar to UP|Q8GT87_GOSBA (Q8GT87) Fiber protein Fb2, partial (72%) AND TC63643: similar to UP|Q8GT87_GOSBA (Q8GT87) Fiber protein Fb2, partial (28%)	0.883361	1.41969	0.649462	0.404735	0.159306	-0.0599488	0.293536	0.413054	-0.637826
452	20.2.3	stress.abiotic.drought/salt	Vv_10004806	MULTIPLE HITS: 2 | TC58821;TC58177 | TC58821: AND TC58177:	-0.388665	-0.593286	0.0341131	0.0274462	0.587976	0.206783	0.321996	0.172097	0.552311
453	20.2.3	stress.abiotic.drought/salt	Vv_10007518	CB982814:	-0.271613	-0.310872	0.191436	0.301671	0.770274	0.451972	0.692869	0.686852	0.672836
454	20.2.3	stress.abiotic.drought/salt	Vv_10008645	MULTIPLE HITS: 2 | TC53763;CF210718 | TC53763: AND CF210718:	-2.14499	-2.12402	-2.69736	-1.73788	-0.739526	-1.33267	-0.504776	-0.979139	1.28704
455	20.2.3	stress.abiotic.drought/salt	Vv_10009931	TC61384: similar to UP|Q8L7V3_ARATH (Q8L7V3) AT5g64030/MBM17_13, partial (49%)	-0.977753	-0.788939	-1.04037	-0.289705	0.291744	0.480699	0.0807124	-0.263289	0.921657
456	20.2.3	stress.abiotic.drought/salt	Vv_10011627	TC63335: similar to UP|Q7XBT3_ORYSA (Q7XBT3) Expressed protein, partial (18%)	-1.09755	-0.681353	-1.25259	-0.993568	0.0340639	0.254252	-0.111688	0.301248	1.12573
457	20.2.4	stress.abiotic.touch/wounding	Vv_10004355	TC58585: weakly similar to UP|O82615_ARATH (O82615) T9A4.6 protein (At4g10270) (Probable wound-induced protein), partial (98%)	-0.353922	-0.0544781	-0.501504	-0.668339	0.867746	1.33784	0.488909	-0.490024	0.94568
458	20.2.5	stress.abiotic.light	Vv_10005112	BM437391: similar to GP|21616072|emb|CAC87810. Tic62 protein {Pisum sativum}, partial (26%)	0.279342	0.72173	0.273938	0.400789	0.111407	0.0430925	-0.325384	-0.196103	-0.510696
459	20.2.5	stress.abiotic.light	Vv_10008961	TC57318: similar to UP|Q93Z10_ARATH (Q93Z10) AT5g11580/F15N18_170, partial (6%)	-0.777847	-0.58808	-0.510435	-0.455555	-0.118255	0.208858	-0.145166	-0.0663589	0.552749
460	20.2.99	stress.abiotic.unspecified	Vv_10000322	MULTIPLE HITS: 2 | TC65524;TC53227 | TC65524: weakly similar to UP|Q9SES4_SAMNI (Q9SES4) Allergen-like protein BRSn20, partial (60%) AND TC53227: similar to UP|Q2I307_9ROSI (Q2I307) Pollen-specific protein, partial (93%)	-1.63324	-0.846824	-1.96577	-1.78539	-0.24234	-0.141635	-0.244397	-0.741143	1.21543
461	20.2.99	stress.abiotic.unspecified	Vv_10000909	TC56512: weakly similar to GB|AAM65899.1|21593946|AY088360 pollen allergen-like protein {Arabidopsis thaliana} (exp=-1; wgp=0; cg=0), partial (76%)	0.983766	0.050451	0.172225	0.634666	-0.57143	-2.27995	-0.118336	-0.353993	-1.2912
462	20.2.99	stress.abiotic.unspecified	Vv_10001217	MULTIPLE HITS: 3 | TC55871;TC55245;TC51813 | TC55871: similar to UP|Q5ZAV7_ORYSA (Q5ZAV7) Universal stress protein-like, partial (13%) AND TC55245: similar to UP|Q5ZAV7_ORYSA (Q5ZAV7) Universal stress protein-like, partial (23%) AND TC51813: similar to UP|Q9LPZ8_ARATH (Q9LPZ8) T23J18.3, partial (20%)	-0.00656913	0.233294	0.141681	0.0291635	0.748775	0.710073	0.854573	0.730028	0.66147
463	20.2.99	stress.abiotic.unspecified	Vv_10003963	MULTIPLE HITS: 2 | TC68079;TC54348 | TC68079: UP|Q2I307_9ROSI (Q2I307) Pollen-specific protein, partial (69%) AND TC54348: UP|Q2I307_9ROSI (Q2I307) Pollen-specific protein, complete	-0.99236	0.0957764	-1.47399	-0.803465	0.508665	0.7719	0.5054	0.243059	1.30077
464	20.2.99	stress.abiotic.unspecified	Vv_10004763	TC52213: similar to UP|GL32_ARATH (Q9SR72) Germin-like protein subfamily 3 member 2 precursor, partial (73%)	-0.271613	-0.308429	-0.191159	0.616301	0.887663	1.05426	0.860811	0.408168	0.84145
465	20.2.99	stress.abiotic.unspecified	Vv_10010771	MULTIPLE HITS: 4 | TC51935;CB346692;TC65275;TC52805 | TC51935: weakly similar to UP|MLP34_ARATH (Q9SSK7) MLP-like protein 34, partial (31%) AND CB346692: AND TC65275: weakly similar to UP|Q9AXU0_PRUPE (Q9AXU0) Major latex-like protein, partial (62%) AND TC52805: weakly similar to UP|Q9AXU0_PRUPE (Q9AXU0) Major latex-like protein, partial (37%)	1.36492	0.759495	0.664373	0.716331	-1.31512	-1.43454	-1.51667	-0.995123	-2.19164
466	20.2.99	stress.abiotic.unspecified	Vv_10011114	MULTIPLE HITS: 4 | TC65275;CB346692;TC59627;TC51935 | TC65275: weakly similar to UP|Q9AXU0_PRUPE (Q9AXU0) Major latex-like protein, partial (62%) AND CB346692: AND TC59627: weakly similar to UP|Q949M0_BETVU (Q949M0) Major latex like protein homolog, partial (64%) AND TC51935: weakly similar to UP|MLP34_ARATH (Q9SSK7) MLP-like protein 34, partial (31%)	1.36841	1.06253	1.14488	1.09675	-1.71471	-2.22635	-1.39537	-1.27272	-2.82043
467	20.2.99	stress.abiotic.unspecified	Vv_10013190	TC59098: similar to UP|Q6Z841_ORYSA (Q6Z841) Pollen Ole e 1 allergen and extensin family protein-like, partial (78%)	-0.530343	0.0391909	-0.77434	-0.734346	0.258818	0.500546	0.433076	-0.0957358	0.774136
468	21.1	redox.thioredoxin	Vv_10000227	TC64778: similar to GB|AAP13381.1|30023696|BT006273 At1g51070 {Arabidopsis thaliana} (exp=-1; wgp=0; cg=0), partial (67%)	0.162953	0.476189	0.0920764	0.228378	-0.154835	-0.810709	0.00648884	-0.50983	-0.607121
469	21.1	redox.thioredoxin	Vv_10003880	TC53817: similar to UP|Q4U0W0_NICAL (Q4U0W0) Thioredoxin H, partial (54%)	-1.44696	-0.752332	-1.02297	-1.41279	0.312992	0.0740948	-0.0415319	0.383043	1.34091
470	21.1	redox.thioredoxin	Vv_10003949	MULTIPLE HITS: 2 | TC61981;TC61161 | TC61981: similar to UP|Q40230_LILLO (Q40230) Thioredoxin, partial (64%) AND TC61161: similar to UP|TRXL1_ARATH (O64654) Thioredoxin-like 1, partial (38%)	1.23644	0.766717	0.789044	0.352528	-0.385762	0.0502123	0.188576	0.383057	-0.72716
471	21.1	redox.thioredoxin	Vv_10004046	MULTIPLE HITS: 2 | TC52892;CB345868 | TC52892: similar to UP|Q2PXN7_ARAHY (Q2PXN7) Chloroplast thioredoxin M-type (Fragment), partial (72%) AND CB345868: weakly similar to GP|21354|emb|CAA35827.1|| thioredoxin M precursor (AA -67 to 114) {Spinacia oleracea}, partial (51%)	1.55943	2.49187	1.48078	1.3804	0.0448835	0.823305	0.472929	0.793825	-1.19438
472	21.1	redox.thioredoxin	Vv_10005203	MULTIPLE HITS: 2 | BQ793176;TC52395 | BQ793176: similar to SP|O48737|THM1_ARATH Thioredoxin M-type 1 chloroplast precursor (TRX-M1). [Mouse-ear cress] {Arabidopsis thaliana}, partial (13%) AND TC52395: similar to GB|AAF15952.1|6539616|AF095753 thioredoxin x {Arabidopsis thaliana} (exp=-1; wgp=0; cg=0), partial (67%)	0.575534	1.21149	1.03544	0.751636	0.389066	0.283921	0.160342	-0.0791041	-0.704969
473	21.1	redox.thioredoxin	Vv_10006350	CB346557: homologue to GP|4165097|gb|AAD08680.1| NNX3 {Mus musculus}, partial (4%)	-0.102148	0.183702	0.0879211	0.087378	0.619324	0.792846	0.601296	0.277188	0.50845
474	21.1	redox.thioredoxin	Vv_10006383	MULTIPLE HITS: 2 | CB347126;TC53021 | CB347126: similar to GP|10178283|emb|CAC08341. lipoic acid synthase-like protein {Arabidopsis thaliana}, partial (14%) AND TC53021: similar to UP|Q9FT94_ARATH (Q9FT94) Lipoic acid synthase-like protein, partial (16%)	0.405961	1.28376	0.660523	0.518535	-0.017996	0.226365	0.171032	-0.131938	-0.65533
475	21.1	redox.thioredoxin	Vv_10011281	TC52699: similar to UP|PDI_RICCO (Q43116) Protein disulfide-isomerase precursor (PDI) , partial (30%)	0.187928	0.030599	0.318547	0.328706	0.710294	1.10906	0.909898	0.342466	0.551484
476	21.2	redox.ascorbate and glutathione	Vv_10010164	MULTIPLE HITS: 2 | TC60781;CB347077 | TC60781: similar to UP|Q3LGX4_CITLA (Q3LGX4) Cytochrome b561, partial (86%) AND CB347077: weakly similar to GP|10176831|dbj|BAB10153. cytochrome b-561 {Arabidopsis thaliana}, partial (40%)	-0.254502	-0.0219741	-0.35859	-0.633207	0.112492	0.140011	0.207103	0.00508922	0.433242
477	21.2	redox.ascorbate and glutathione	Vv_10010231	TC60594: weakly similar to UP|Q9ZSR3_MESCR (Q9ZSR3) Cytochrome (Fragment), partial (69%)	-2.67581	-1.40976	-2.855	-1.68386	0.859595	1.10852	1.12127	0.664271	3.09452
478	21.2.1	redox.ascorbate and glutathione.ascorbate	Vv_10001170	TC56444: similar to UP|ASO_TOBAC (Q40588) L-ascorbate oxidase precursor (Ascorbase) (ASO) , partial (37%)	-1.21483	-0.810013	-0.771703	-0.596009	0.296369	0.264495	0.202341	-0.172667	0.995774
479	21.2.1	redox.ascorbate and glutathione.ascorbate	Vv_10001529	TC56127: similar to RF|NP_192640.1|15236678|NM_116970 peroxidase {Arabidopsis thaliana} (exp=-1; wgp=0; cg=0) , partial (77%)	1.09625	1.32746	0.888695	0.472269	0.0853614	0.448216	0.170177	0.611621	-0.617326
480	21.2.1	redox.ascorbate and glutathione.ascorbate	Vv_10002134	MULTIPLE HITS: 2 | TC53073;TC53669 | TC53073: similar to GB|AAP37708.1|30725372|BT008349 At4g32320 {Arabidopsis thaliana} (exp=-1; wgp=0; cg=0), partial (60%) AND TC53669: similar to GB|AAP37708.1|30725372|BT008349 At4g32320 {Arabidopsis thaliana} (exp=-1; wgp=0; cg=0), partial (35%)	0.928549	0.937231	0.555694	0.343101	-0.535798	0.15395	-0.0832314	0.148501	-0.770289
481	21.2.1	redox.ascorbate and glutathione.ascorbate	Vv_10006541	MULTIPLE HITS: 3 | CB349862;AJ862947;TC61772 | CB349862: AND AJ862947: AND TC61772: similar to GB|AAP31933.1|30387535|BT006589 At4g26850 {Arabidopsis thaliana} (exp=-1; wgp=0; cg=0), partial (79%)	0.52837	0.83318	0.707978	0.513523	-0.252904	-0.373279	-0.363033	0.439958	-0.783077
482	21.2.1	redox.ascorbate and glutathione.ascorbate	Vv_10009760	TC68533: similar to UP|Q94IB7_SPIOL (Q94IB7) Monodehydroascorbate reductase, partial (43%)	-0.802343	-0.829474	-1.00091	-0.901866	-0.22283	0.0409835	-0.361976	-0.192406	0.699592
483	21.2.1	redox.ascorbate and glutathione.ascorbate	Vv_10011639	TC56127: similar to RF|NP_192640.1|15236678|NM_116970 peroxidase {Arabidopsis thaliana} (exp=-1; wgp=0; cg=0) , partial (77%)	1.14321	1.52341	0.871822	0.481864	0.0115711	0.511055	0.124584	0.645965	-0.681782
484	21.2.2	redox.ascorbate and glutathione.glutathione	Vv_10000189	TC67773: similar to UP|GPX6_ARATH (O48646) Probable phospholipid hydroperoxide glutathione peroxidase 6, mitochondrial precursor (PHGPx) (AtGPX1) , partial (74%)	0.394126	0.599797	0.311291	0.187512	0.839062	0.78116	0.712382	0.632979	0.368214
485	21.2.2	redox.ascorbate and glutathione.glutathione	Vv_10000326	MULTIPLE HITS: 2 | TC52412;TC69499 | TC52412: similar to UP|O65156_ZANAE (O65156) Glutathione peroxidase , partial (71%) AND TC69499: similar to UP|Q6V8P0_MALDO (Q6V8P0) Phospholipid glutathione peroxidase (Fragment), partial (67%)	1.31533	1.98282	1.19797	0.865551	0.220176	0.898472	0.669937	0.729901	-0.710795
486	21.2.2	redox.ascorbate and glutathione.glutathione	Vv_10000459	MULTIPLE HITS: 2 | TC62176;TC54272 | TC62176: similar to UP|GPX5_ARATH (Q9LYB4) Probable glutathione peroxidase 5 , partial (45%) AND TC54272: similar to UP|GPX5_ARATH (Q9LYB4) Probable glutathione peroxidase 5 , partial (95%)	0.63071	0.871779	0.26555	0.177826	-0.11378	0.0713986	0.0468671	-0.0771657	-0.504636
487	21.3	redox.heme	Vv_10008526	MULTIPLE HITS: 2 | TC61137;TC58288 | TC61137: weakly similar to UP|Q69VD1_ORYSA (Q69VD1) SOUL heme-binding protein-like, partial (38%) AND TC58288: similar to RF|NP_197514.2|22326906|NM_122021 binding {Arabidopsis thaliana} (exp=-1; wgp=0; cg=0), partial (83%)	0.507223	0.745693	0.476636	0.509446	-0.533461	0.141976	-0.0270414	0.231517	-0.606502
488	21.3	redox.heme	Vv_10013238	TC58288: similar to RF|NP_197514.2|22326906|NM_122021 binding {Arabidopsis thaliana} (exp=-1; wgp=0; cg=0), partial (83%)	0.480971	0.218798	-0.0544906	0.149931	-0.832113	-0.056511	-0.613191	0.013939	-0.570772
489	21.4	redox.glutaredoxins	Vv_10001220	MULTIPLE HITS: 2 | CB036147;TC63623 | CB036147: AND TC63623: similar to UP|Q9SGP6_ARATH (Q9SGP6) F3M18.8 (At1g28480), partial (62%)	0.148085	-0.621469	-0.247576	-0.858515	-0.0698456	0.164952	0.864432	0.413291	0.738076
490	21.4	redox.glutaredoxins	Vv_10003007	TC64726: similar to UP|Q8L9S3_ARATH (Q8L9S3) Glutaredoxin-like protein, partial (65%)	-0.194717	0.860699	-0.452222	-0.266022	0.53619	0.93697	0.561358	0.479393	0.641544
491	21.4	redox.glutaredoxins	Vv_10004303	TC53782: similar to RF|NP_182309.1|15227151|NM_130355 arsenate reductase (glutaredoxin)/ electron transporter/ thiol-disulfide exchange intermediate {Arabidopsis thaliana} (exp=-1; wgp=0; cg=0), partial (96%)	0.480717	1.83745	0.633789	1.03255	-1.15093	-0.129152	-1.35238	-1.53628	-2.03831
492	21.4	redox.glutaredoxins	Vv_10008525	TC59085: similar to RF|NP_182308.1|15227150|NM_130354 electron transporter/ thiol-disulfide exchange intermediate {Arabidopsis thaliana} (exp=-1; wgp=0; cg=0), partial (97%)	-0.521485	0.219707	-0.705678	-1.00868	-1.98595	-1.56319	-1.67189	-1.82474	-1.25741
493	21.5	redox.peroxiredoxin	Vv_10003782	MULTIPLE HITS: 2 | TC52579;CN547665 | TC52579: similar to UP|Q8S3L0_9ROSI (Q8S3L0) Peroxiredoxin, complete AND CN547665:	-0.079112	0.628344	-0.316555	-0.291773	0.688343	0.648148	0.675196	0.403805	0.618647
494	21.6	redox.dismutases and catalases	Vv_10010680	MULTIPLE HITS: 2 | TC55047;TC51715 | TC55047: similar to GB|AAF80611.1|8886925|AC069251 F2D10.11 {Arabidopsis thaliana} (exp=0; wgp=1; cg=0), partial (86%) AND TC51715: UP|Q8S568_VITVI (Q8S568) Catalase, complete	-1.66773	-2.98912	-2.10102	-2.41498	-1.44452	-1.34601	-1.56714	-1.42307	0.848026
495	22.1.6	polyamine metabolism.synthesis.spermidine synthase	Vv_10000963	MULTIPLE HITS: 2 | TC70638;TC62865 | TC70638: similar to UP|SPDE_COFAR (O82147) Spermidine synthase (Putrescine aminopropyltransferase) (SPDSY) , partial (88%) AND TC62865: homologue to UP|SPDE_COFAR (O82147) Spermidine synthase (Putrescine aminopropyltransferase) (SPDSY) , partial (93%)	-0.714751	0.0216222	-0.619541	-0.553364	0.0595086	0.332918	0.0109303	-0.245956	0.505859
496	22.1.6	polyamine metabolism.synthesis.spermidine synthase	Vv_10000984	MULTIPLE HITS: 3 | CN545596;TC58547;TC62645 | CN545596: AND TC58547: similar to UP|Q4ADY5_9ROSA (Q4ADY5) Spermine synthase, partial (40%) AND TC62645: spermine synthase [Vitis vinifera]	-0.856849	-0.464068	-1.04249	-1.01368	-0.196451	-0.676124	-0.319187	-0.0861453	0.524794
497	23.1.2.1	nucleotide metabolism.synthesis.purine.amidophosphoribosyltransferase	Vv_10001013	TC58348: similar to UP|Q9STG9_ARATH (Q9STG9) Amidophosphoribosyltransferase 2, partial (28%)	0.338421	0.701143	0.293934	0.184973	-0.677337	-0.00712615	-0.261766	-0.0226162	-0.621829
498	23.2	nucleotide metabolism.degradation	Vv_10002254	TC61571: similar to UP|Q9XEX5_ARATH (Q9XEX5) Cytidine deaminase , partial (74%)	-0.668513	0.00476012	-0.975874	-0.55946	0.034892	0.124486	-0.102542	-0.163825	0.523024
499	23.2	nucleotide metabolism.degradation	Vv_10006866	CB916630: similar to GP|19310427|gb|AAL84950.1 AT5g18860/F17K4_110 {Arabidopsis thaliana}, partial (3%)	-0.152229	-0.444787	0.295307	0.0516072	1.05859	1.40538	1.45599	0.159118	1.08229
500	23.2	nucleotide metabolism.degradation	Vv_10013417	TC57104: similar to RF|NP_565293.1|18395457|NM_126349 hydrolase {Arabidopsis thaliana} (exp=-1; wgp=0; cg=0), partial (54%)	-1.03786	-1.0496	-0.754456	-0.771417	-0.138289	-0.222809	-0.262093	-0.23208	0.689514
501	23.3.1.1	nucleotide metabolism.salvage.phosphoribosyltransferases.aprt	Vv_10000943	MULTIPLE HITS: 2 | TC55620;TC53137 | TC55620: similar to UP|Q2V997_SOLTU (Q2V997) Adenine phosphoribosyltransferase-like, partial (95%) AND TC53137: similar to UP|Q2V997_SOLTU (Q2V997) Adenine phosphoribosyltransferase-like, partial (94%)	-0.124441	0.0120127	-0.364904	-0.333431	0.0671455	0.28327	0.282905	0.026439	0.36763
502	23.3.1.3	nucleotide metabolism.salvage.phosphoribosyltransferases.upp	Vv_10003218	TC53482: homologue to GB|AAM10488.1|29465725|AY089970 uracil phosphoribosyltransferase {Arabidopsis thaliana} (exp=-1; wgp=0; cg=0), partial (36%)	-0.188929	-0.307294	-0.771317	-0.979	-0.0331579	0.11098	-0.169291	0.00363388	0.539676
503	23.3.1.3	nucleotide metabolism.salvage.phosphoribosyltransferases.upp	Vv_10006299	MULTIPLE HITS: 2 | CB345759;DT006655 | CB345759: similar to SP|P93394|UPP_TOBAC Uracil phosphoribosyltransferase (EC 2.4.2.9) (UMP pyrophosphorylase) (UPRTase). [Common tobacco], partial (56%) AND DT006655:	0.20764	0.0888149	0.0481943	0.0939476	0.701643	0.701485	0.432291	0.508465	0.476322
504	23.3.2.1	nucleotide metabolism.salvage.nucleoside kinases.adenosine kinase	Vv_10000270	MULTIPLE HITS: 3 | TC67281;TC60467;CO818797 | TC67281: homologue to UP|Q5DKU9_TOBAC (Q5DKU9) Adenosine kinase isoform 1S, partial (14%) AND TC60467: similar to UP|Q2XPV0_SOLTU (Q2XPV0) Adenosine kinase isoform 1T-like protein, complete AND CO818797:	-0.0313706	0.252064	-0.204465	-0.194043	0.263299	0.309049	0.431898	0.250017	0.35802
505	23.4.99	nucleotide metabolism.phosphotransfer and pyrophosphatases.misc	Vv_10003391	TC53599: homologue to UP|Q6PW70_9ROSI (Q6PW70) Soluble inorganic pyrophosphatase , partial (92%)	-0.505471	-0.592577	-0.53226	-0.458726	0.725283	0.533339	0.686049	0.39466	1.10709
506	24.2	Biodegradation of Xenobiotics.lactoylglutathione lyase	Vv_10001011	TC53619: weakly similar to UP|Q31G40_THICR (Q31G40) Glyoxalase/bleomycin resistance protein/dioxygenase, partial (19%) AND TC53619: weakly similar to UP|Q31G40_THICR (Q31G40) Glyoxalase/bleomycin resistance protein/dioxygenase, partial (19%)	1.06319	1.73819	0.813487	0.625816	-0.0762326	0.638826	0.291719	0.324731	-0.765409
507	24.2	Biodegradation of Xenobiotics.lactoylglutathione lyase	Vv_10004374	TC53911: AND TC53911:	0.812415	0.578833	0.715976	0.926268	-0.364846	0.254751	-0.0199854	-0.858571	-1.00554
508	24.2	Biodegradation of Xenobiotics.lactoylglutathione lyase	Vv_10004379	MULTIPLE HITS: 3 | TC58186;TC53816;TC52648 | TC58186: weakly similar to UP|Q9SKZ0_ARATH (Q9SKZ0) Expressed protein (At2g32090/F22D22.16), partial (68%) AND TC53816: similar to UP|Q9SKZ0_ARATH (Q9SKZ0) Expressed protein (At2g32090/F22D22.16), partial (23%) AND TC52648: weakly similar to UP|Q9SKZ0_ARATH (Q9SKZ0) Expressed protein (At2g32090/F22D22.16), partial (68%) AND TC58186: weakly similar to U…	-0.241337	0.072011	-0.299897	-0.377756	0.10638	0.395091	0.158061	-0.0295155	0.369249
509	24.2	Biodegradation of Xenobiotics.lactoylglutathione lyase	Vv_10013032	MULTIPLE HITS: 2 | TC53911;DT022431 | TC53911: AND DT022431: AND TC53911: AND DT022431:	-0.360357	0.574677	0.150023	0.751636	-1.25825	0.337352	-0.292942	-0.939604	-0.817356
510	26.1	misc.misc2	Vv_10000120	TC61466: weakly similar to UP|Q41413_SOLTU (Q41413) Epoxide hydrolase, partial (88%)	-0.419174	-0.669974	-0.724269	-0.628073	0.571151	0.524921	0.486886	0.352074	1.09413
511	26.1	misc.misc2	Vv_10000792	MULTIPLE HITS: 3 | TC53199;CN548284;TC61626 | TC53199: similar to UP|Q3HVL5_SOLTU (Q3HVL5) NADPH quinone oxidoreductase-like protein, complete AND CN548284: AND TC61626: similar to UP|Q3HVL5_SOLTU (Q3HVL5) NADPH quinone oxidoreductase-like protein, partial (69%)	-0.0199472	0.397341	0.19887	-0.0011426	0.575667	0.534196	0.554346	0.68278	0.442967
512	26.1	misc.misc2	Vv_10000967	MULTIPLE HITS: 2 | CB342677;TC52988 | CB342677: AND TC52988: weakly similar to GB|AAM19921.1|20453365|AY097405 AT3g23600/MDB19_9 {Arabidopsis thaliana} (exp=-1; wgp=0; cg=0), partial (85%)	-0.448828	0.0636019	-0.450678	-0.4697	0.40247	0.259545	0.37878	0.510997	0.714349
513	26.1	misc.misc2	Vv_10009490	TC63287: weakly similar to UP|Q9ZP87_TOBAC (Q9ZP87) Epoxide hydrolase, partial (86%)	0.150573	-0.157358	-0.338569	-0.448448	0.545912	0.862475	0.40254	0.20134	0.701517
514	26.1	misc.misc2	Vv_10011015	CD004302: similar to SP|Q9FUZ2|DEFC_ARATH Peptide deformylase chloroplast precursor (EC 3.5.1.88) (PDF) (Polypeptide deformylase)., partial (26%)	0.127623	0.208484	-0.125951	-0.343794	-0.930663	-0.331958	-0.527292	-0.485922	-0.535549
515	26.10	misc.cytochrome P450	Vv_10000221	MULTIPLE HITS: 2 | TC52041;TC56953 | TC52041: similar to UP|Q43071_9ASPA (Q43071) Cytochrome P-450, partial (62%) AND TC56953: similar to RF|NP_177551.1|15221132|NM_106071 CYP78A10; heme binding {Arabidopsis thaliana} (exp=-1; wgp=0; cg=0), partial (21%)	0.442372	0.529974	0.557471	0.523294	-0.715848	-0.428761	-0.571338	-0.820535	-1.1474
516	26.10	misc.cytochrome P450	Vv_10000592	MULTIPLE HITS: 3 | TC65721;TC69829;CD714542 | TC65721: weakly similar to UP|Q9SZ46_ARATH (Q9SZ46) Cytochrome P450-like protein, partial (61%) AND TC69829: weakly similar to UP|O48925_SOYBN (O48925) CYP82C1p, partial (14%) AND CD714542:	-1.06942	0.163423	-0.503237	-0.712738	0.660207	1.11186	0.708378	-0.216334	1.09652
517	26.10	misc.cytochrome P450	Vv_10000754	TC60815: weakly similar to UP|Q6PLI5_HYPAN (Q6PLI5) Cytochrome P450, partial (23%)	-3.84362	-1.93841	-3.22126	-2.69623	-0.738543	-0.695072	-0.489097	-0.84648	2.23258
518	26.10	misc.cytochrome P450	Vv_10000755	TC60252: weakly similar to UP|Q8H0I6_PETHY (Q8H0I6) Cytochrome P450, partial (51%)	-1.75213	-1.20617	-1.32951	-1.49788	-1.05377	-1.06858	-0.904682	-0.719703	0.509741
519	26.10	misc.cytochrome P450	Vv_10001002	TC61801: weakly similar to UP|Q9LXX7_ARATH (Q9LXX7) Cytochrome P450-like protein, partial (23%)	0.668915	0.73815	1.10001	1.06003	-0.0803272	0.477879	0.64806	0.0294075	-0.623021
520	26.10	misc.cytochrome P450	Vv_10001260	TC62893: weakly similar to GB|CAB80398.1|7270715|ATCHRIV87 cytochrome P450-like protein {Arabidopsis thaliana} (exp=0; wgp=1; cg=0), partial (58%)	-1.24202	-1.32603	-0.99889	-1.52237	-1.11816	-0.833716	-0.604906	-0.591889	0.485159
521	26.10	misc.cytochrome P450	Vv_10001519	TC67742: weakly similar to UP|Q2PF19_9LAMI (Q2PF19) Cytochrome P450, partial (41%)	-0.0349398	-0.789477	-0.532602	-0.289667	0.185166	1.12193	0.339743	-0.18488	0.777162
522	26.10	misc.cytochrome P450	Vv_10001540	TC57466: similar to UP|Q2LAK2_SOYBN (Q2LAK2) Cytochrome P450 monooxygenase CYP90A (Fragment), partial (57%)	0.623322	1.11087	0.720412	0.896178	-0.166319	0.495863	-0.194351	0.110205	-0.776346
523	26.10	misc.cytochrome P450	Vv_10004318	MULTIPLE HITS: 2 | TC59227;CA817476 | TC59227: weakly similar to UP|Q76M94_ASPOF (Q76M94) Cytochrome P450, partial (27%) AND CA817476:	0.452059	0.555358	0.417768	0.404928	-0.632514	0.118826	-0.450508	0.346367	-0.611986
524	26.10	misc.cytochrome P450	Vv_10004784	MULTIPLE HITS: 2 | TC59778;TC70349 | TC59778: weakly similar to UP|Q2MJ14_MEDTR (Q2MJ14) Cytochrome P450 monooxygenase CYP83C, partial (56%) AND TC70349: weakly similar to UP|Q2LAL4_SOYBN (Q2LAL4) Cytochrome P450 monooxygenase CYP83A, partial (32%)	-2.08958	-1.10599	-1.77694	-1.85535	0.777989	-0.121387	0.482688	0.837824	2.20124
525	26.10	misc.cytochrome P450	Vv_10004967	TC61438: weakly similar to UP|Q2MJ14_MEDTR (Q2MJ14) Cytochrome P450 monooxygenase CYP83C, partial (47%)	-2.54262	-1.93149	-1.89705	-2.14007	-0.369657	-1.07242	-0.768324	-0.325183	1.49391
526	26.10	misc.cytochrome P450	Vv_10005514	CA808423:	1.10398	0.930016	0.946733	0.981209	0.163197	0.288025	0.289755	0.585798	-0.658791
527	26.10	misc.cytochrome P450	Vv_10006205	CB343605: homologue to SP|O48922|C982_SOYBN Cytochrome P450 98A2 (EC 1.14.-.-). [Soybean] {Glycine max}, partial (32%)	0.877598	0.69483	0.699772	0.904046	-0.234476	0.51881	-0.0726299	0.194003	-0.692635
528	26.10	misc.cytochrome P450	Vv_10008028	CD802186:	-0.135222	-0.476243	-0.244596	-0.516329	0.557239	0.469272	0.734338	0.0149428	0.787045
529	26.10	misc.cytochrome P450	Vv_10008228	CF210053:	0.140381	0.802777	0.154837	0.0242628	-0.329744	-0.544005	-0.770827	-0.752391	-0.879806
530	26.10	misc.cytochrome P450	Vv_10009530	TC58661: similar to UP|Q45TE4_TOBAC (Q45TE4) Cytochrome P450 monooxygenase, partial (43%)	0.956146	1.08977	0.974825	1.22227	0.441855	0.770925	0.275525	-0.232172	-0.746721
531	26.10	misc.cytochrome P450	Vv_10009667	MULTIPLE HITS: 2 | TC52803;CF518498 | TC52803: weakly similar to UP|Q9SZT6_ARATH (Q9SZT6) Cytochrome p450-like protein, partial (37%) AND CF518498:	-0.442209	-0.592577	-0.673292	-0.604436	0.0385609	0.0865077	-0.154776	0.181076	0.615971
532	26.10	misc.cytochrome P450	Vv_10010784	MULTIPLE HITS: 3 | TC54233;TC53959;TC71042 | TC54233: similar to UP|Q2MJ18_MEDTR (Q2MJ18) Cytochrome P450 monooxygenase CYP72B, partial (51%) AND TC53959: similar to UP|Q2MJ18_MEDTR (Q2MJ18) Cytochrome P450 monooxygenase CYP72B, partial (80%) AND TC71042: weakly similar to UP|Q9LUD3_ARATH (Q9LUD3) Cytochrome P450, partial (46%)	1.13045	1.48794	1.16921	1.02942	0.421184	0.90836	0.378091	0.783297	-0.581522
533	26.10	misc.cytochrome P450	Vv_10011260	MULTIPLE HITS: 2 | TC58762;DV940389 | TC58762: weakly similar to UP|Q2MJ18_MEDTR (Q2MJ18) Cytochrome P450 monooxygenase CYP72B, partial (36%) AND DV940389:	1.38753	1.38024	1.61644	1.43242	0.510381	1.09741	0.930619	1.14772	-0.532627
534	26.10	misc.cytochrome P450	Vv_10012455	TC60642: similar to UP|Q2LAK8_SOYBN (Q2LAK8) Cytochrome P450 monooxygenase CYP86A, partial (9%)	1.30816	2.07761	0.663373	1.2599	-0.458474	0.487712	0.361391	0.27992	-1.15962
535	26.10	misc.cytochrome P450	Vv_10014560	TC63531:	0.815838	0.672305	0.3213	0.336691	-0.524386	-0.31948	-0.45341	0.710421	-0.683247
536	26.11.1	misc.alcohol dehydrogenases	Vv_10002039	TC56404: similar to GB|AAM64538.1|21592589|AY086975 cinnamoyl-CoA reductase-like protein {Arabidopsis thaliana} (exp=-1; wgp=0; cg=0), partial (98%) AND TC56404: similar to GB|AAM64538.1|21592589|AY086975 cinnamoyl-CoA reductase-like protein {Arabidopsis thaliana} (exp=-1; wgp=0; cg=0), partial (98%)	0.111742	0.610267	0.154022	-0.0257109	0.701937	0.602056	0.543377	0.767243	0.441073
537	26.11.1	misc.alcohol dehydrogenases	Vv_10005434	MULTIPLE HITS: 3 | BQ799263;TC51769;TC64537 | BQ799263: AND TC51769: similar to UP|Q2Z1Z0_PRUMU (Q2Z1Z0) Cinnamyl alcohol dehydrogenase, partial (97%) AND TC64537: similar to UP|Q2Z1Z0_PRUMU (Q2Z1Z0) Cinnamyl alcohol dehydrogenase, partial (97%)	-0.373349	-0.0437108	-0.26923	-0.0505369	0.605982	0.288025	0.234051	-0.0341177	0.457692
538	26.11.1	misc.alcohol dehydrogenases	Vv_10009531	TC54722: similar to UP|Q2Z1Z0_PRUMU (Q2Z1Z0) Cinnamyl alcohol dehydrogenase, partial (94%)	1.00434	1.45963	0.661796	0.77341	0.0143396	0.887626	0.481817	0.107885	-0.601879
539	26.12	misc.peroxidases	Vv_10002723	TC70377: similar to UP|Q7DN94_POPKI (Q7DN94) Peroxidase (Fragment) , partial (44%)	-0.145798	0.24899	-0.215726	-0.0820813	0.889626	1.17456	0.620987	0.364503	0.811074
540	26.12	misc.peroxidases	Vv_10008582	TC62591: similar to UP|PER17_ARATH (Q9SJZ2) Peroxidase 17 precursor (Atperox P17) (ATP25a) , partial (84%)	0.118829	0.287882	0.0531518	0.0921894	-0.911203	-0.300128	-0.575308	-0.626242	-0.741233
541	26.13	misc.acid and other phosphatases	Vv_10002630	TC55271: similar to UP|Q9LLQ7_VIGUN (Q9LLQ7) Phosphatidic acid phosphatase alpha , partial (71%)	-0.690254	-0.206071	-0.658721	-0.765253	-0.128483	0.327933	-0.037683	-0.0194734	0.615648
542	26.13	misc.acid and other phosphatases	Vv_10003445	MULTIPLE HITS: 2 | TC66604;TC56230 | TC66604: weakly similar to GB|AAM10257.1|20148733|AY081695 vegetative storage protein-like {Arabidopsis thaliana} (exp=-1; wgp=0; cg=0), partial (28%) AND TC56230: weakly similar to GB|AAM10257.1|20148733|AY081695 vegetative storage protein-like {Arabidopsis thaliana} (exp=-1; wgp=0; cg=0), partial (64%)	-1.22857	-1.01901	-1.51048	-0.721039	1.04342	0.648751	1.23657	0.208681	1.90413
543	26.13	misc.acid and other phosphatases	Vv_10004694	TC55348: similar to UP|Q9LJU7_ARATH (Q9LJU7) Purple acid phosphatase-like protein, partial (49%)	-0.158282	0.0189849	0.0207326	-0.012278	0.504529	0.747367	0.598678	0.296224	0.56941
544	26.13	misc.acid and other phosphatases	Vv_10009176	TC60297:	-0.272032	-0.0954091	-0.741143	-0.391665	-1.5944	-1.11265	-1.50225	-1.41648	-1.03138
545	26.13	misc.acid and other phosphatases	Vv_10013494	TC60297:	-0.324211	-0.423327	-1.35911	-0.811345	-1.85391	-1.37279	-1.54322	-1.57475	-0.856668
546	26.16	misc.myrosinases-lectin-jacalin	Vv_10004633	TC52556: AND TC52556:	-1.60193	-0.831326	-1.81191	-1.74776	0.448372	0.296309	0.24622	0.407264	1.84777
547	26.16	misc.myrosinases-lectin-jacalin	Vv_10013099	TC52556: AND TC52556:	-2.01133	-1.33374	-2.76143	-2.43846	0.216013	0.115364	-0.0465651	0.171457	2.25031
548	26.17	misc.dynamin	Vv_10001093	MULTIPLE HITS: 2 | TC52163;TC67766 | TC52163: similar to UP|Q39828_SOYBN (Q39828) SDL5A, partial (40%) AND TC67766: similar to UP|Q39828_SOYBN (Q39828) SDL5A, partial (47%)	-0.42092	-0.948049	-0.450659	-0.427093	-0.0765463	0.130988	-0.082877	-0.217113	0.500293
549	26.18	misc.invertase/pectin methylesterase inhibitor family protein	Vv_10000131	MULTIPLE HITS: 3 | TC64569;TC63758;BQ795647 | TC64569: weakly similar to RF|NP_194256.1|15234982|NM_118658 enzyme inhibitor/ pectinesterase/ pectinesterase inhibitor {Arabidopsis thaliana} (exp=-1; wgp=0; cg=0), partial (80%) AND TC63758: weakly similar to UP|Q8L8T0_ARATH (Q8L8T0) Ripening-related protein-like, partial (68%) AND BQ795647:	-2.45626	-2.67675	-2.44662	-2.16363	0.31489	0.950252	0.630388	-0.121052	2.87944
550	26.18	misc.invertase/pectin methylesterase inhibitor family protein	Vv_10002911	MULTIPLE HITS: 3 | DT015707;TC68856;TC66824 | DT015707: AND TC68856: AND TC66824:	-1.0369	-0.704249	-0.950787	-0.00709264	1.16617	1.29955	1.10702	0.793774	1.76639
551	26.18	misc.invertase/pectin methylesterase inhibitor family protein	Vv_10008489	TC54681: weakly similar to UP|Q2VT54_CAPAN (Q2VT54) DC1.2-like, partial (80%)	-0.936283	-0.691582	-1.24811	-1.17931	0.76222	0.531386	0.103666	0.474534	1.48177
552	26.18	misc.invertase/pectin methylesterase inhibitor family protein	Vv_10008543	TC59621: weakly similar to UP|Q2VT54_CAPAN (Q2VT54) DC1.2-like, partial (85%)	1.78839	2.60046	1.66161	2.90297	-0.403385	0.498497	0.191942	-0.668252	-2.33366
553	26.19	misc.plastocyanin-like	Vv_10003175	TC54068: weakly similar to RF|NP_194788.1|15234789|NM_119205 copper ion binding {Arabidopsis thaliana} (exp=-1; wgp=0; cg=0), partial (53%)	-1.20219	-0.464924	-0.489824	-0.285872	0.461284	0.921048	0.664976	0.321082	1.2028
554	26.19	misc.plastocyanin-like	Vv_10004078	TC54170: similar to UP|Q2HT27_MEDTR (Q2HT27) Cupredoxin, partial (54%)	0.879576	1.07663	0.588071	1.6837	-0.159873	0.313927	-0.0733474	0.47744	-0.917457
555	26.19	misc.plastocyanin-like	Vv_10004124	TC59624: weakly similar to UP|Q9M510_LYCES (Q9M510) Dicyanin, partial (30%)	-0.462188	-0.879166	-0.769548	-1.02168	-0.133156	0.318071	0.299136	-0.31265	0.825997
556	26.19	misc.plastocyanin-like	Vv_10004626	MULTIPLE HITS: 4 | CB036177;TC60083;TC57248;TC56039 | CB036177: AND TC60083: similar to UP|Q9ZRV5_CICAR (Q9ZRV5) Basic blue copper protein, partial (76%) AND TC57248: similar to UP|Q9ZRV5_CICAR (Q9ZRV5) Basic blue copper protein, partial (76%) AND TC56039: similar to UP|Q9ZRV5_CICAR (Q9ZRV5) Basic blue copper protein, partial (76%)	-3.3169	-2.61709	-2.66906	-2.64958	-0.126762	-0.356568	-0.386028	-0.376794	2.50162
557	26.19	misc.plastocyanin-like	Vv_10008551	TC58747: similar to UP|Q2HW94_MEDTR (Q2HW94) Blue (Type 1) copper domain, partial (68%)	0.335911	0.872801	0.460564	0.444454	-0.0502156	0.248496	0.0186295	-0.224137	-0.530239
558	26.19	misc.plastocyanin-like	Vv_10011943	TC66599:	1.30012	1.8694	1.62916	0.909384	-1.60354	-0.810637	-0.741558	-0.353603	-2.30435
559	26.19	misc.plastocyanin-like	Vv_10012977	TC54170: similar to UP|Q2HT27_MEDTR (Q2HT27) Cupredoxin, partial (54%)	0.919409	1.15184	0.581445	1.7379	-0.139073	0.334312	-0.0824206	0.519687	-0.939524
560	26.2	misc.UDP glucosyl and glucoronyl transferases	Vv_10000656	TC51825: weakly similar to GB|AAP31941.1|30387551|BT006597 At2g30140 {Arabidopsis thaliana} (exp=-1; wgp=0; cg=0), partial (33%)	-1.0771	-0.314131	-0.919337	-0.739788	0.557395	0.27289	0.476861	-0.0810235	1.06912
561	26.2	misc.UDP glucosyl and glucoronyl transferases	Vv_10000934	TC55945: weakly similar to UP|Q8S997_PHAAN (Q8S997) Glucosyltransferase-12, partial (48%)	-3.13477	-2.52142	-3.16312	-3.11185	-1.34471	-1.48574	-1.17313	-1.1039	1.70592
562	26.2	misc.UDP glucosyl and glucoronyl transferases	Vv_10001108	TC63370: homologue to UP|QUA1_ARATH (Q9LSG3) Glycosyltransferase QUASIMODO1 , partial (89%)	-0.377721	-0.552735	-0.53298	-0.00284288	0.424988	0.418921	0.41914	0.0390876	0.692104
563	26.2	misc.UDP glucosyl and glucoronyl transferases	Vv_10001397	MULTIPLE HITS: 2 | TC61245;TC55899 | TC61245: weakly similar to GB|AAP31941.1|30387551|BT006597 At2g30140 {Arabidopsis thaliana} (exp=-1; wgp=0; cg=0), partial (22%) AND TC55899: similar to GB|AAP31941.1|30387551|BT006597 At2g30140 {Arabidopsis thaliana} (exp=-1; wgp=0; cg=0), partial (30%)	-0.695925	-0.654283	-0.339937	-0.587288	-0.197534	-0.292399	-0.114485	0.391928	0.516236
564	26.2	misc.UDP glucosyl and glucoronyl transferases	Vv_10003233	MULTIPLE HITS: 2 | DT029356;TC56151 | DT029356: AND TC56151: similar to UP|Q6Z527_ORYSA (Q6Z527) Exostosin family-like protein, partial (17%)	-1.39148	-0.607581	-1.32888	-1.07364	0.533317	0.234022	0.239652	0.0095187	1.35453
565	26.2	misc.UDP glucosyl and glucoronyl transferases	Vv_10003627	TC63180: weakly similar to GB|AAL06924.1|15809994|AY054265 At2g36970/T1J8.15 {Arabidopsis thaliana} (exp=-1; wgp=0; cg=0), partial (29%)	0.00546025	0.119947	0.170123	0.154716	-2.10749	-1.33539	-1.13785	-0.82985	-1.46521
566	26.2	misc.UDP glucosyl and glucoronyl transferases	Vv_10003714	MULTIPLE HITS: 2 | CB981401;TC67064 | CB981401: AND TC67064: similar to RF|NP_173827.1|15221684|NM_102263 transferase, transferring glycosyl groups {Arabidopsis thaliana} (exp=-1; wgp=0; cg=0), partial (30%)	-0.885365	-1.01975	-1.86414	-0.819077	0.777806	0.156758	0.464125	0.105354	1.52309
567	26.2	misc.UDP glucosyl and glucoronyl transferases	Vv_10004634	MULTIPLE HITS: 3 | TC65435;TC65639;TC64863 | TC65435: similar to UP|LGT_CITUN (Q9MB73) Limonoid UDP-glucosyltransferase (Limonoid glucosyltransferase) (Limonoid GTase) (LGTase) , partial (72%) AND TC65639: similar to UP|Q84UE9_FRAAN (Q84UE9) UDP-glucosyl transferase, partial (40%) AND TC64863: similar to UP|Q66PF4_FRAAN (Q66PF4) UDP-glucose glucosyltransferase, partial (23%)	0.280714	0.570951	0.591064	0.475269	1.27067	1.26704	1.24625	0.836539	0.675626
568	26.2	misc.UDP glucosyl and glucoronyl transferases	Vv_10006855	MULTIPLE HITS: 2 | TC65316;TC52478 | TC65316: similar to UP|Q5CD68_9MYRT (Q5CD68) Monoterpene glucosyltransferase, partial (39%) AND TC52478: similar to UP|Q8RU71_TOBAC (Q8RU71) Glucosyltransferase NTGT2 , partial (45%)	0.686893	0.373864	0.687975	0.844516	-0.29489	0.226217	-0.0983611	-0.159506	-0.729947
569	26.2	misc.UDP glucosyl and glucoronyl transferases	Vv_10007756	CD715895: weakly similar to SP|Q40289|UFO7_MANES Flavonol 3-O-glucosyltransferase 7 (EC 2.4.1.91) (UDP-glucose flavonoid 3-O-glucosyltransferase 7), partial (74%)	0.699481	0.0395664	0.121092	0.274507	-0.822452	-0.179635	-0.516434	-0.111867	-0.691259
570	26.2	misc.UDP glucosyl and glucoronyl transferases	Vv_10008604	TC52885: similar to GB|AAR92278.1|40823359|BT011242 At4g22580 {Arabidopsis thaliana} (exp=-1; wgp=0; cg=0), partial (39%)	-0.453823	-0.3521	-0.814237	-0.781629	0.417476	0.393875	0.22089	-0.178808	0.813806
571	26.2	misc.UDP glucosyl and glucoronyl transferases	Vv_10010040	TC66444: similar to UP|KATAM_ARATH (Q7XJ98) Xyloglucan galactosyltransferase KATAMARI 1 (MURUS3 protein) , partial (35%)	-0.677728	-0.805654	-0.591236	-0.170696	0.38339	0.177966	-0.0819686	0.213387	0.734522
572	26.2	misc.UDP glucosyl and glucoronyl transferases	Vv_10010104	TC52478: similar to UP|Q8RU71_TOBAC (Q8RU71) Glucosyltransferase NTGT2 , partial (45%)	0.850013	1.26516	1.04329	1.21712	-0.297372	0.492916	0.0271161	0.403267	-0.937414
573	26.2	misc.UDP glucosyl and glucoronyl transferases	Vv_10010662	TC52180: similar to UP|Q589Y1_TOBAC (Q589Y1) Glycosyltransferase NTGT5b, partial (31%)	-0.41202	0.00879049	-1.03375	-0.518312	0.819876	0.527172	0.716676	0.144747	1.04094
574	26.2	misc.UDP glucosyl and glucoronyl transferases	Vv_10011854	TC62776: similar to UP|Q67WE7_ORYSA (Q67WE7) Pectin-glucuronyltransferase-like, partial (39%)	-0.309167	-0.255464	-0.532602	-0.0853055	0.185803	0.358045	0.270334	0.363775	0.590124
575	26.2	misc.UDP glucosyl and glucoronyl transferases	Vv_10012891	TC63180: weakly similar to GB|AAL06924.1|15809994|AY054265 At2g36970/T1J8.15 {Arabidopsis thaliana} (exp=-1; wgp=0; cg=0), partial (29%)	0.265821	0.195532	0.452523	0.447875	-2.02919	-1.20876	-0.846323	-0.854863	-1.57522
576	26.2	misc.UDP glucosyl and glucoronyl transferases	Vv_10013264	TC57852: weakly similar to UP|Q9FUJ6_PHAVU (Q9FUJ6) UDP-glucosyltransferase HRA25, partial (28%)	-0.0796024	0.181814	0.272272	0.217955	1.01746	0.773479	1.0564	1.11824	0.843285
577	26.2	misc.UDP glucosyl and glucoronyl transferases	Vv_10013273	TC52885: similar to GB|AAR92278.1|40823359|BT011242 At4g22580 {Arabidopsis thaliana} (exp=-1; wgp=0; cg=0), partial (39%)	-1.02157	-0.381661	-1.26875	-0.915465	0.291711	0.226365	0.202885	-0.288109	1.00508
578	26.2	misc.UDP glucosyl and glucoronyl transferases	Vv_10013426	TC64863: similar to UP|Q66PF4_FRAAN (Q66PF4) UDP-glucose glucosyltransferase, partial (23%)	0.187403	-0.561389	0.456443	0.262278	1.07662	1.18938	1.05774	0.355235	0.833558
579	26.2	misc.UDP glucosyl and glucoronyl transferases	Vv_10013486	TC67788:	-1.66478	-1.51184	-1.88951	-1.09985	-0.170492	0.117202	-0.571202	-0.349962	1.29788
580	26.2	misc.UDP glucosyl and glucoronyl transferases	Vv_10014096	TC66444: similar to UP|KATAM_ARATH (Q7XJ98) Xyloglucan galactosyltransferase KATAMARI 1 (MURUS3 protein) , partial (35%)	-0.77329	-1.05542	-0.953146	-0.574626	0.0993811	0.481522	-0.670502	-0.175506	0.772843
581	26.21	misc.protease inhibitor/seed storage/lipid transfer protein (LTP) family protein	Vv_10000080	MULTIPLE HITS: 2 | TC68597;TC61526 | TC68597: similar to GB|AAL11562.1|15983388|AF424568 At2g45180/T14P1.1 {Arabidopsis thaliana} (exp=-1; wgp=0; cg=0), partial (87%) AND TC61526: similar to UP|Q9SAP3_CATRO (Q9SAP3) Hybrid proline-rich protein, partial (46%)	-1.12044	0.165402	-1.30043	-0.488272	-1.85102	-1.71183	-1.69167	-1.43328	-0.986017
582	26.21	misc.protease inhibitor/seed storage/lipid transfer protein (LTP) family protein	Vv_10000099	CB341730:	0.890784	0.853751	0.780008	0.749385	-0.412752	-0.288191	-0.559896	-0.278337	-1.20328
583	26.21	misc.protease inhibitor/seed storage/lipid transfer protein (LTP) family protein	Vv_10004186	TC52605: weakly similar to UP|NLTP_VIGUN (Q43681) Probable nonspecific lipid-transfer protein AKCS9 precursor (LTP), partial (75%)	-3.60156	-2.6122	-3.74281	-3.42248	1.59373	1.39312	1.46018	0.969131	4.6988
584	26.21	misc.protease inhibitor/seed storage/lipid transfer protein (LTP) family protein	Vv_10004538	TC60122: UP|Q61402_MOUSE (Q61402) Gcap1 protein (Fragment), partial (19%)	0.420629	0.629191	0.704914	0.554496	0.0758584	0.171215	0.17713	0.123929	-0.440274
585	26.21	misc.protease inhibitor/seed storage/lipid transfer protein (LTP) family protein	Vv_10004670	TC62329: weakly similar to UP|Q8RW93_ARATH (Q8RW93) AT4g00170/F6N15_21 (At4g00165), partial (66%)	0.767552	0.897421	0.740414	1.31838	0.381743	0.597307	0.197325	0.385638	-0.54044
586	26.21	misc.protease inhibitor/seed storage/lipid transfer protein (LTP) family protein	Vv_10008305	MULTIPLE HITS: 2 | TC63043;TC58415 | TC63043: similar to UP|Q6I6X1_ZINEL (Q6I6X1) Xylogen protein 1, partial (48%) AND TC58415: similar to UP|Q6I6X1_ZINEL (Q6I6X1) Xylogen protein 1, partial (48%)	-1.83771	-1.04235	-2.08594	-1.45445	-1.2451	-1.06309	-0.729672	-0.470001	0.728143
587	26.21	misc.protease inhibitor/seed storage/lipid transfer protein (LTP) family protein	Vv_10009526	MULTIPLE HITS: 2 | TC61957;TC56573 | TC61957: weakly similar to UP|UGPI5_ARATH (Q9C7F7) Uncharacterized GPI-anchored protein At1g27950 precursor, partial (56%) AND TC56573: weakly similar to UP|UGPI5_ARATH (Q9C7F7) Uncharacterized GPI-anchored protein At1g27950 precursor, partial (26%)	1.28485	1.89459	0.958424	1.22735	0.437412	0.544268	0.562159	0.662669	-0.789676
588	26.21	misc.protease inhibitor/seed storage/lipid transfer protein (LTP) family protein	Vv_10013693	MULTIPLE HITS: 2 | TC61957;TC56573 | TC61957: weakly similar to UP|UGPI5_ARATH (Q9C7F7) Uncharacterized GPI-anchored protein At1g27950 precursor, partial (56%) AND TC56573: weakly similar to UP|UGPI5_ARATH (Q9C7F7) Uncharacterized GPI-anchored protein At1g27950 precursor, partial (26%)	1.59369	2.005	1.16345	1.54166	0.162676	0.93443	0.605213	0.528461	-1.01825
589	26.22	misc.short chain dehydrogenase/reductase (SDR)	Vv_10000204	MULTIPLE HITS: 2 | TC58004;TC67871 | TC58004: similar to UP|Q9LX78_ARATH (Q9LX78) Dehydrogenase-like protein (Short-chain dehydrogenase/reductase family protein), partial (88%) AND TC67871: similar to UP|Q9M3C2_ARATH (Q9M3C2) Oxidoreductase-like protein (Fragment), partial (22%)	0.00516989	0.218814	-0.197612	-0.262337	0.402433	0.793614	0.5785	0.102171	0.528171
590	26.22	misc.short chain dehydrogenase/reductase (SDR)	Vv_10000692	TC56205: similar to UP|DECR2_ARATH (Q9LTV6) Peroxisomal 2,4-dienoyl-CoA reductase , partial (93%)	-0.380131	0.313216	-0.182532	-0.0452222	0.386859	0.464492	0.557428	0.445359	0.537202
591	26.22	misc.short chain dehydrogenase/reductase (SDR)	Vv_10004323	TC54854: similar to UP|Q6RVV4_PEA (Q6RVV4) Short-chain dehydrogenase Tic32, partial (87%)	1.32654	1.22294	1.39685	1.09324	0.320859	0.542701	0.539393	1.09964	-0.63424
592	26.22	misc.short chain dehydrogenase/reductase (SDR)	Vv_10004324	TC51930: similar to UP|Q6RVV4_PEA (Q6RVV4) Short-chain dehydrogenase Tic32, partial (95%)	1.18771	1.02208	0.819271	0.484629	-0.340573	0.202255	-0.063906	0.153714	-0.890553
593	26.22	misc.short chain dehydrogenase/reductase (SDR)	Vv_10006715	CB913304: similar to GP|15824408|gb|AAL09328.1 steroleosin {Sesamum indicum}, partial (24%)	0.0139575	-0.12006	0.0173868	0.265285	1.13624	0.626276	0.756806	0.782078	0.781208
594	26.22	misc.short chain dehydrogenase/reductase (SDR)	Vv_10007858	TC68617: similar to UP|Q3LHL1_SOLTU (Q3LHL1) Short chain dehydrogenase, partial (38%)	-0.621987	-0.517776	-0.0561548	-0.35324	1.18484	0.294387	1.3871	-0.145325	1.06754
595	26.22	misc.short chain dehydrogenase/reductase (SDR)	Vv_10010021	TC70217: similar to GB|AAM78071.1|21928085|AY125561 AT4g24050/T19F6_40 {Arabidopsis thaliana} (exp=-1; wgp=0; cg=0), partial (15%)	0.0916697	0.561613	-0.229392	0.615402	-0.93085	-0.512685	-0.913013	-0.390012	-0.946463
596	26.22	misc.short chain dehydrogenase/reductase (SDR)	Vv_10011128	TC63243: similar to UP|Q6RVV4_PEA (Q6RVV4) Short-chain dehydrogenase Tic32, partial (34%)	1.11187	1.10482	0.766329	0.514772	-0.324437	0.260226	0.0216212	0.321758	-0.804655
597	26.24	misc.GCN5-related N-acetyltransferase	Vv_10009248	CB981095:	0.0317845	0.0408679	-0.0537504	-0.435758	-1.07431	-0.672501	-0.762884	-0.482739	-0.643894
598	26.24	misc.GCN5-related N-acetyltransferase	Vv_10011687	MULTIPLE HITS: 2 | TC53355;TC52661 | TC53355: similar to RF|NP_179875.2|30681866|NM_127856 N-acetyltransferase/ amino-acid N-acetyltransferase {Arabidopsis thaliana} (exp=-1; wgp=0; cg=0), partial (19%) AND TC52661: similar to RF|NP_179875.2|30681866|NM_127856 N-acetyltransferase/ amino-acid N-acetyltransferase {Arabidopsis thaliana} (exp=-1; wgp=0; cg=0), partial (37%)	-0.619651	-0.632385	-0.355583	-0.402412	0.463482	0.731031	0.394355	-0.0308894	0.892002
599	26.24	misc.GCN5-related N-acetyltransferase	Vv_10013427	MULTIPLE HITS: 2 | CN545332;TC53797 | CN545332: AND TC53797: similar to UP|Q6YSX7_ORYSA (Q6YSX7) GCN5-related N-acetyltransferase (GNAT) family-like protein, partial (14%)	1.65681	1.57184	1.52698	1.51617	-0.532852	-0.364965	-0.412752	1.07504	-1.62683
	26.28	misc.GDSL-motif lipase
600	26.28	misc.GDSL-motif lipase	Vv_10000511	MULTIPLE HITS: 3 | DT021521;TC55377;CB917056 | DT021521: AND TC55377: weakly similar to RF|NP_849451.1|30687361|NM_179120 carboxylic ester hydrolase/ hydrolase, acting on ester bonds {Arabidopsis thaliana} (exp=-1; wgp=0; cg=0), partial (92%) AND CB917056:	2.04035	0.453745	1.31335	2.16378	0.511112	0.115725	0.655353	0.419111	-1.06748
601	26.28	misc.GDSL-motif lipase	Vv_10006932	TC63121: weakly similar to RF|NP_190416.1|15228381|NM_114705 carboxylic ester hydrolase/ hydrolase, acting on ester bonds {Arabidopsis thaliana} (exp=-1; wgp=0; cg=0), partial (36%)	1.40138	1.00384	1.25162	1.34834	0.500468	0.607812	0.516795	0.404956	-0.743789
602	26.28	misc.GDSL-motif lipase	Vv_10007815	TC53425: weakly similar to UP|Q9FJ41_ARATH (Q9FJ41) GDSL-motif lipase/hydrolase-like protein, partial (18%)	0.259953	0.0429378	-0.381518	0.179512	-0.802257	-0.77481	-0.748748	-0.433032	-0.714933
603	26.28	misc.GDSL-motif lipase	Vv_10008537	TC63529: similar to RF|NP_178536.1|15228157|NM_126488 carboxylic ester hydrolase/ hydrolase, acting on ester bonds {Arabidopsis thaliana} (exp=-1; wgp=0; cg=0), partial (65%)	1.7663	1.05408	0.902344	1.42113	-0.482681	-0.136713	0.469504	0.538469	-1.18882
604	26.28	misc.GDSL-motif lipase	Vv_10009444	TC62699: weakly similar to GB|AAO63402.1|28950957|BT005338 At5g14450 {Arabidopsis thaliana} (exp=-1; wgp=0; cg=0), partial (86%)	-2.10882	-0.931709	-2.15528	-1.87653	0.24104	0.404653	0.232575	-1.67485	1.56894
605	26.28	misc.GDSL-motif lipase	Vv_10010127	TC59081: weakly similar to UP|Q9AYM7_VIGUN (Q9AYM7) CPRD47 protein, partial (33%)	0.499965	0.169852	0.108798	1.04437	-0.558456	-0.481896	-0.122812	-0.412043	-0.849549
606	26.28	misc.GDSL-motif lipase	Vv_10011374	MULTIPLE HITS: 3 | DT021521;CB917056;TC55377 | DT021521: AND CB917056: AND TC55377: weakly similar to RF|NP_849451.1|30687361|NM_179120 carboxylic ester hydrolase/ hydrolase, acting on ester bonds {Arabidopsis thaliana} (exp=-1; wgp=0; cg=0), partial (92%)	1.71742	1.1794	0.913675	1.8456	0.585705	1.11181	0.525388	0.548968	-0.72106
607	26.28	misc.GDSL-motif lipase	Vv_10013248	TC63529: similar to RF|NP_178536.1|15228157|NM_126488 carboxylic ester hydrolase/ hydrolase, acting on ester bonds {Arabidopsis thaliana} (exp=-1; wgp=0; cg=0), partial (65%)	2.36461	2.11272	1.14803	1.71424	-0.193062	0.482418	0.491402	0.801776	-1.43927
608	26.3	misc.gluco-, galacto- and mannosidases	Vv_10000121	TC63004: weakly similar to UP|Q9LTN0_ARATH (Q9LTN0) Arabidopsis thaliana genomic DNA, chromosome 3, P1 clone: MTC11, partial (40%) AND TC63004: weakly similar to UP|Q9LTN0_ARATH (Q9LTN0) Arabidopsis thaliana genomic DNA, chromosome 3, P1 clone: MTC11, partial (40%)	-0.352421	0.0267418	0.0652752	0.0707671	0.92122	0.500832	0.883334	0.69102	0.796511
609	26.3	misc.gluco-, galacto- and mannosidases	Vv_10002239	TC58067: similar to UP|Q9FFN4_ARATH (Q9FFN4) Beta-galactosidase, partial (10%)	-0.184727	-0.197189	0.348934	0.129208	-0.344089	-0.799542	-0.548651	-0.498462	-0.571742
610	26.3	misc.gluco-, galacto- and mannosidases	Vv_10003655	TC62431: similar to UP|Q93Z24_ARATH (Q93Z24) At1g72990/F3N23_19, partial (27%)	-0.563288	-0.817589	-0.945484	-0.519807	0.332086	0.0430925	-0.00560015	-0.0964023	0.779836
611	26.3	misc.gluco-, galacto- and mannosidases	Vv_10005273	TC63991: similar to UP|Q3EDK1_ARATH (Q3EDK1) Protein At1g02850, partial (85%)	-0.727851	-1.07862	-0.847689	-0.980688	-0.356463	-0.485835	-0.64603	-0.400698	0.436456
612	26.3	misc.gluco-, galacto- and mannosidases	Vv_10007011	CB920486:	0.441973	0.476869	0.707238	0.542589	-0.408124	-0.254421	-0.194575	0.510432	-0.628839
613	26.3	misc.gluco-, galacto- and mannosidases	Vv_10009627	TC58094: similar to RF|NP_180858.1|15225764|NM_128859 hydrolase, hydrolyzing O-glycosyl compounds {Arabidopsis thaliana} (exp=-1; wgp=0; cg=0), partial (33%) AND TC58094: similar to RF|NP_180858.1|15225764|NM_128859 hydrolase, hydrolyzing O-glycosyl compounds {Arabidopsis thaliana} (exp=-1; wgp=0; cg=0), partial (33%)	-0.39056	-0.157681	-0.641701	-0.491475	0.518869	0.549037	0.520269	0.0750428	0.836159
614	26.3	misc.gluco-, galacto- and mannosidases	Vv_10010596	TC64628: similar to UP|Q9FN05_ARATH (Q9FN05) Glucosidase II alpha subunit, partial (52%) AND TC64628: similar to UP|Q9FN05_ARATH (Q9FN05) Glucosidase II alpha subunit, partial (52%)	-0.263777	-0.203214	-0.0859803	0.00621594	0.222689	0.424049	0.227927	0.143543	0.391241
615	26.30	misc.other Ferredoxins and Rieske domain	Vv_10008261	MULTIPLE HITS: 2 | CF210628;TC59787 | CF210628: similar to GP|15983402|gb|AAL11569.1 AT4g25650/L73G19_30 {Arabidopsis thaliana}, partial (15%) AND TC59787: similar to GB|AAL11569.1|15983402|AF424575 AT4g25650/L73G19_30 {Arabidopsis thaliana} (exp=-1; wgp=0; cg=0), partial (71%)	0.929263	0.673524	0.547471	0.0503015	-0.194416	-0.0742729	-0.344643	-0.378644	-0.798134
	26.4	misc.beta 1,3 glucan hydrolases
616	26.4	misc.beta 1,3 glucan hydrolases	Vv_10000246	TC58759: weakly similar to UP|Q9VT37_DROME (Q9VT37) CG16707-PC, isoform C (Cg16707-pd, isoform d), partial (19%)	-0.239136	0.420566	-0.289774	-0.185092	0.884906	0.400393	0.724208	0.499783	0.700682
617	26.4	misc.beta 1,3 glucan hydrolases	Vv_10000389	TC61082: beta-1,3-glucanase [Vitis vinifera]	-1.42827	-2.38168	-1.03021	-1.58155	1.32624	1.33169	1.23975	0.272504	2.64797
618	26.4	misc.beta 1,3 glucan hydrolases	Vv_10002068	MULTIPLE HITS: 2 | TC64809;TC64428 | TC64809: UP|Q9M3U4_VITVI (Q9M3U4) Beta 1-3 glucanase, complete AND TC64428: similar to UP|Q944B1_PRUPE (Q944B1) Beta-1,3-glucanase, partial (42%)	-1.85527	-3.63747	-2.03381	-1.70049	1.22149	1.42311	1.2527	0.800396	3.48118
619	26.4	misc.beta 1,3 glucan hydrolases	Vv_10002257	TC61411: similar to RF|XP_506361.1|51963436|XM_506361 P0409B11.17-1 gene product {Oryza sativa (japonica cultivar-group)} (exp=-1; wgp=0; cg=0), partial (12%)	-1.11031	-0.220808	-0.545123	-0.819077	0.0250509	0.238581	-0.0482289	-0.251019	0.664926
620	26.4	misc.beta 1,3 glucan hydrolases	Vv_10004220	TC68113: similar to UP|Q3E8I9_ARATH (Q3E8I9) Protein At5g42100, partial (15%)	-1.11063	-0.882237	-0.73434	-0.499882	-0.427516	-0.389869	-0.251351	-0.406598	0.43794
621	26.4	misc.beta 1,3 glucan hydrolases	Vv_10004319	TC54385: similar to GB|AAP12844.1|30017221|BT006195 At1g18650 {Arabidopsis thaliana} (exp=-1; wgp=0; cg=0), partial (60%)	-1.35991	-0.377604	-1.38077	-0.908148	0.953401	1.14595	0.935628	0.158021	1.80486
622	26.4	misc.beta 1,3 glucan hydrolases	Vv_10004391	MULTIPLE HITS: 2 | TC56659;TC52918 | TC56659: similar to UP|Q94G86_OLEEU (Q94G86) Beta-1,3-glucanase-like protein, partial (40%) AND TC52918: similar to UP|Q94G86_OLEEU (Q94G86) Beta-1,3-glucanase-like protein, partial (22%)	0.725589	0.791029	0.726884	1.13954	0.276662	0.270267	0.163236	-0.2822	-0.738769
623	26.4	misc.beta 1,3 glucan hydrolases	Vv_10007303	CB972875:	0.307352	0.725866	-0.0915967	0.246994	-0.0385428	-0.451009	-0.402733	-0.412043	-0.623236
624	26.4	misc.beta 1,3 glucan hydrolases	Vv_10008597	TC60557: similar to UP|O23562_ARATH (O23562) Glucanase like protein, partial (48%)	-0.496752	-0.575036	-0.756324	0.00531651	0.519284	0.788461	0.188887	-0.10923	0.802549
625	26.4	misc.beta 1,3 glucan hydrolases	Vv_10010418	TC63410: UP|Q9M563_VITVI (Q9M563) Beta-1,3-glucanase, complete	-3.84851	-3.56807	-3.88162	-3.6523	-0.979364	-2.16099	-2.15425	-1.18829	2.1169
626	26.4	misc.beta 1,3 glucan hydrolases	Vv_10013461	TC61716: weakly similar to RF|NP_913624.1|34904554|NM_188735 beta-1,3-glucanase-like protein {Oryza sativa (japonica cultivar-group)} (exp=-1; wgp=0; cg=0), partial (87%)	-0.387811	0.128917	-0.40518	-0.754371	0.342533	1.30585	0.862449	0.46636	1.09891
627	26.7	misc.oxidases - copper, flavone etc.	Vv_10000711	MULTIPLE HITS: 3 | TC57014;TC67956;TC59715 | TC57014: similar to UP|Q9FKX6_ARATH (Q9FKX6) Prolyl 4-hydroxylase, alpha subunit-like protein, complete AND TC67956: AND TC59715: similar to UP|Q24JN5_ARATH (Q24JN5) At2g17720, partial (26%) AND TC57014: similar to UP|Q9FKX6_ARATH (Q9FKX6) Prolyl 4-hydroxylase, alpha subunit-like protein, complete AND TC67956: AND TC59715: similar to UP|Q24JN5_ARATH (Q…	-0.323294	-0.431503	-0.569721	-0.664704	-0.132681	0.0291732	0.0267181	-0.25736	0.413768
628	26.7	misc.oxidases - copper, flavone etc.	Vv_10000831	TC54043: similar to UP|Q5F306_LYCES (Q5F306) Copper-containing amine oxidase (Fragment) , partial (50%)	-1.17159	-0.581598	-0.570761	-0.119229	0.0212161	0.509305	0.344959	-0.25538	0.765821
629	26.7	misc.oxidases - copper, flavone etc.	Vv_10001141	TC62500: weakly similar to UP|Q67UR7_ORYSA (Q67UR7) Dopamine beta-monooxygenase N-terminal domain-containing protein-like, partial (5%)	-0.62964	-0.75704	-0.444362	-0.430632	0.0237374	-0.0137418	-0.0431309	-0.0851282	0.535853
630	26.7	misc.oxidases - copper, flavone etc.	Vv_10001629	MULTIPLE HITS: 3 | TC55531;TC63929;TC55020 | TC55531: similar to UP|Q9SGR6_ARATH (Q9SGR6) T23E18.10, partial (42%) AND TC63929: similar to UP|Q9SGR6_ARATH (Q9SGR6) T23E18.10, partial (15%) AND TC55020: similar to UP|Q9SGR6_ARATH (Q9SGR6) T23E18.10, partial (16%)	-0.621987	-1.46093	-1.10102	-1.22089	-0.269196	0.443266	0.386346	-0.11115	1.21352
631	26.7	misc.oxidases - copper, flavone etc.	Vv_10002907	TC54940: similar to UP|Q75ZI4_TOBAC (Q75ZI4) Prolyl 4-hydroxylase, partial (66%) AND TC54940: similar to UP|Q75ZI4_TOBAC (Q75ZI4) Prolyl 4-hydroxylase, partial (66%)	-0.151042	-0.535815	-0.459356	-0.372243	0.189875	0.215398	0.541388	0.0315695	0.624172
632	26.7	misc.oxidases - copper, flavone etc.	Vv_10007132	CB923288:	-0.623589	-1.13975	-0.575049	-0.580464	-1.21429	-1.42343	-1.55575	-1.09073	-0.591335
633	26.7	misc.oxidases - copper, flavone etc.	Vv_10007347	TC63965: AND TC63965:	-0.0111868	0.60829	0.294331	0.11011	0.833415	0.700919	0.899762	0.544004	0.494139
634	26.7	misc.oxidases - copper, flavone etc.	Vv_10007433	CB978080: similar to PIR|T52419|T52419 CTF2A protein [imported] - Arabidopsis thaliana, partial (53%)	0.468379	-0.026341	-0.053327	-0.000946538	-0.888651	-0.097535	-0.582897	-0.152007	-0.527213
635	26.7	misc.oxidases - copper, flavone etc.	Vv_10008684	MULTIPLE HITS: 2 | CD004436;TC61928 | CD004436: AND TC61928: similar to UP|Q8L742_ARATH (Q8L742) AT4g12290/T4C9_130, partial (79%)	-0.548274	-0.369055	-0.545096	-0.218585	-0.00350493	0.348936	0.00362369	0.335622	0.591422
636	26.7	misc.oxidases - copper, flavone etc.	Vv_10008886	TC58114: similar to UP|Q40473_TOBAC (Q40473) PS60 protein precursor, partial (94%)	-1.59351	-1.56327	-1.68378	-0.958427	0.590202	1.77555	1.06882	0.125928	2.33987
637	26.7	misc.oxidases - copper, flavone etc.	Vv_10011528	TC62500: weakly similar to UP|Q67UR7_ORYSA (Q67UR7) Dopamine beta-monooxygenase N-terminal domain-containing protein-like, partial (5%)	-0.540996	-0.489986	-0.469676	-0.363602	0.0242537	0.194355	0.144125	0.0830887	0.57752
638	26.8	misc.nitrilases, *nitrile lyases, berberine bridge enzymes, reticuline oxidases, troponine reductases	Vv_10001454	MULTIPLE HITS: 2 | TC67368;TC58159 | TC67368: similar to UP|Q8LFZ4_ARATH (Q8LFZ4) Short chain alcohol dehydrogenase-like, partial (40%) AND TC58159: similar to RF|NP_196225.1|15239327|NM_120688 oxidoreductase {Arabidopsis thaliana} (exp=-1; wgp=0; cg=0), partial (94%) AND TC67368: similar to UP|Q8LFZ4_ARATH (Q8LFZ4) Short chain alcohol dehydrogenase-like, partial (40%) AND TC58159: similar to RF|…	-1.07333	-0.605552	-1.35303	-1.43611	1.12402	0.575907	1.27456	1.1049	2.13685
639	26.8	misc.nitrilases, *nitrile lyases, berberine bridge enzymes, reticuline oxidases, troponine reductases	Vv_10010856	TC66370: similar to RF|NP_180489.1|15227060|NM_128482 oxidoreductase {Arabidopsis thaliana} (exp=-1; wgp=0; cg=0), partial (70%) AND TC66370: similar to RF|NP_180489.1|15227060|NM_128482 oxidoreductase {Arabidopsis thaliana} (exp=-1; wgp=0; cg=0), partial (70%)	-3.46354	-1.6292	-3.71752	-3.7624	-1.48081	-3.03266	-1.29307	-0.170396	1.64893
640	26.9	misc.glutathione S transferases	Vv_10000957	TC52643: weakly similar to UP|Q8H9E5_CUCMA (Q8H9E5) Glutathione S-transferase, partial (74%)	-0.13577	-0.127688	-0.197775	-0.624846	0.200672	0.335159	0.387818	0.358306	0.592008
641	26.9	misc.glutathione S transferases	Vv_10001226	MULTIPLE HITS: 2 | TC70725;TC69505 | TC70725: UP|Q56AY1_VITVI (Q56AY1) Glutathione S-transferase , partial (69%) AND TC69505: UP|Q56AY1_VITVI (Q56AY1) Glutathione S-transferase , complete	-4.91369	-3.88499	-4.40343	-5.15449	-5.3981	-5.66055	-5.95281	-4.96327	-0.904534
642	26.9	misc.glutathione S transferases	Vv_10004267	TC61144: weakly similar to UP|GSTX6_SOYBN (P32110) Probable glutathione S-transferase (Heat shock protein 26A) (G2-4) , partial (69%)	-2.74448	-1.63161	-2.35572	-2.65849	-0.926951	-0.779686	-0.657543	-1.51569	1.3776
643	26.9	misc.glutathione S transferases	Vv_10004636	TC56293: weakly similar to UP|Q9FQC9_MAIZE (Q9FQC9) Glutathione S-transferase GST 10 , partial (80%)	0.967214	1.39237	1.12145	1.11422	-0.242418	0.474867	0.235395	0.792361	-0.833763
644	26.9	misc.glutathione S transferases	Vv_10004701	MULTIPLE HITS: 2 | TC53088;NP864089 | TC53088: similar to UP|Q9FQD4_SOYBN (Q9FQD4) Glutathione S-transferase GST 24 , partial (93%) AND NP864089: GB|AY156050.1|AAN85828.1 glutathione S-transferase [Vitis vinifera]	-1.19055	-0.970705	-1.43395	-1.775	-0.0196824	-0.155762	0.198091	0.113098	1.37649
645	26.9	misc.glutathione S transferases	Vv_10006094	MULTIPLE HITS: 2 | CB342131;TC58036 | CB342131: AND TC58036: similar to UP|Q9M6R4_GOSHI (Q9M6R4) Glutathione S-transferase, partial (76%)	0.0476072	0.607968	0.600217	0.471781	-0.46269	-0.0405058	-0.391876	-0.616561	-0.809801
646	26.9	misc.glutathione S transferases	Vv_10009850	TC67395: similar to UP|Q9FQE5_SOYBN (Q9FQE5) Glutathione S-transferase GST 13 , partial (61%)	0.192572	0.501983	0.248255	-0.0612442	-0.85301	-0.57272	0.0183269	-0.165966	-0.613734
647	26.9	misc.glutathione S transferases	Vv_10010858	MULTIPLE HITS: 2 | TC57909;TC57357 | TC57909: glutathione S-transferase [Vitis vinifera] AND TC57357: similar to UP|Q948X4_MEDSA (Q948X4) Glutathione S-transferase, partial (93%)	0.316857	0.862316	0.436858	0.429664	1.20633	1.33005	1.25893	0.599191	0.587201
648	26.9	misc.glutathione S transferases	Vv_10010883	TC70084: similar to UP|GSTX4_TOBAC (Q03666) Probable glutathione S-transferase (Auxin-induced protein PCNT107) , partial (51%)	-0.28852	-1.27771	-1.17602	-0.463425	-0.108932	0.41782	-0.006124	0.396426	0.976214
649	27.1	RNA.processing	Vv_10001799	MULTIPLE HITS: 2 | TC69208;TC57040 | TC69208: homologue to GB|AAM70547.1|21700847|AY124838 AT3g07590/MLP3_4 {Arabidopsis thaliana} (exp=-1; wgp=0; cg=0), complete AND TC57040: homologue to UP|Q9SY09_ARATH (Q9SY09) Small nuclear riboprotein Sm-D1, partial (90%)	0.0858206	0.106726	-0.22769	-0.402235	0.449836	0.325336	0.277912	0.185323	0.418946
650	27.1	RNA.processing	Vv_10004891	TC61951: similar to UP|PTBP2_ARATH (Q9FGL9) Polypyrimidine tract-binding protein homolog 2, partial (79%)	0.0171237	0.0067619	-0.145483	0.0567586	-0.481654	-0.423432	-0.484116	-0.12798	-0.363085
651	27.1	RNA.processing	Vv_10007583	CD005371: homologue to PIR|C86239|C86239 protein T10O24.21 [imported] - Arabidopsis thaliana, partial (28%)	0.360025	0.0950591	0.297999	0.192687	-0.165159	-0.166791	-0.243871	0.0153455	-0.376562
652	27.1	RNA.processing	Vv_10009682	TC55371: similar to RF|NP_566048.1|18406841|NM_130124 nucleotidyltransferase {Arabidopsis thaliana} (exp=-1; wgp=0; cg=0), partial (33%)	-0.860569	-1.04717	-0.77895	-0.62104	-0.148187	0.245454	-0.217503	-0.388816	0.699668
653	27.1.1	RNA.processing.splicing	Vv_10000081	MULTIPLE HITS: 2 | CB344258;TC59175 | CB344258: AND TC59175: UP|Q8M8U0_VITVI (Q8M8U0) Maturase (Fragment), complete	1.7262	2.01515	1.52153	1.13356	0.0722977	0.0504263	0.425038	0.608799	-1.30997
654	27.1.1	RNA.processing.splicing	Vv_10001419	TC56633: similar to GB|AAM83231.1|22022546|AY127004 AT5g64200/MSJ1_4 {Arabidopsis thaliana} (exp=-1; wgp=0; cg=0), partial (57%)	-0.304138	-0.373886	-0.143205	-0.0982533	0.274926	0.654943	0.34564	-0.0781498	0.529211
655	27.1.1	RNA.processing.splicing	Vv_10006883	MULTIPLE HITS: 2 | TC57835;TC57241 | TC57835: similar to UP|Q9SPI1_ARATH (Q9SPI1) Splicing factor SR1, partial (24%) AND TC57241: similar to UP|Q9SPI1_ARATH (Q9SPI1) Splicing factor SR1, partial (74%)	0.0800298	-0.1248	-0.210329	-0.387944	-0.709738	-0.457036	-0.733974	-0.446462	-0.426042
656	27.1.1	RNA.processing.splicing	Vv_10010861	MULTIPLE HITS: 4 | CD712181;TC53413;TC67925;TC53144 | CD712181: AND TC53413: homologue to UP|RL18A_CASSA (Q9ATF5) 60S ribosomal protein L18a, complete AND TC67925: homologue to UP|RL18A_CASSA (Q9ATF5) 60S ribosomal protein L18a, partial (30%) AND TC53144: homologue to UP|RL18A_CASSA (Q9ATF5) 60S ribosomal protein L18a, complete	0.188753	-0.169209	0.138371	-0.191265	0.513677	0.34445	0.506965	0.576697	0.493785
657	27.1.19	RNA.processing.ribonucleases	Vv_10002019	TC52309: similar to RF|NP_565735.1|18402869|NM_128767 ribonuclease/ transcriptional repressor {Arabidopsis thaliana} (exp=-1; wgp=0; cg=0), complete	0.994606	1.19626	0.751981	0.571027	0.272526	0.421831	0.138955	0.289484	-0.597769
658	27.1.19	RNA.processing.ribonucleases	Vv_10002441	TC65491: UP|CAV2_MICMU (Q2QL91) Caveolin-2, partial (6%)	-0.370282	-0.736326	-0.326124	-0.701137	0.802154	0.655127	0.999105	0.271572	1.21546
659	27.1.19	RNA.processing.ribonucleases	Vv_10008786	TC62054: similar to RF|NP_190012.1|15229916|NM_114294 ribonuclease/ transcriptional repressor {Arabidopsis thaliana} (exp=-1; wgp=0; cg=0), partial (82%)	-0.989885	-0.914176	-1.28423	-1.31993	0.0189598	0.280336	-0.0632783	-0.406909	1.08433
660	27.1.19	RNA.processing.ribonucleases	Vv_10011122	MULTIPLE HITS: 2 | TC52514;CB347659 | TC52514: weakly similar to UP|Q9FYL8_ARATH (Q9FYL8) F21J9.11 (At1g24450/F21J9_210), partial (74%) AND CB347659:	0.663312	0.947821	0.658452	0.25293	1.46165	1.49523	1.60867	1.07733	0.780091
661	27.1.19	RNA.processing.ribonucleases	Vv_10011123	TC52830: weakly similar to UP|Q9FYL8_ARATH (Q9FYL8) F21J9.11 (At1g24450/F21J9_210), partial (74%)	0.495324	0.637201	0.539041	0.0283037	1.40922	1.3491	1.49358	0.952754	0.876199
662	27.2	RNA.transcription	Vv_10000073	TC63596: RNA polymerase beta' subunit [Vitis vinifera]	1.17099	0.973402	1.21693	1.13229	0.318464	0.288237	0.279017	0.00106729	-0.901709
663	27.2	RNA.transcription	Vv_10000111	MULTIPLE HITS: 2 | DT027035;TC58663 | DT027035: AND TC58663: RNA polymerase alpha subunit [Vitis vinifera]	-0.00650397	0.876082	0.367308	0.290103	-0.170492	-0.61642	-0.381627	-0.636301	-0.832958
664	27.2	RNA.transcription	Vv_10002596	MULTIPLE HITS: 2 | CD798873;TC69274 | CD798873: similar to GP|27808496|gb|AAO24528.1 At5g10070 {Arabidopsis thaliana}, partial (22%) AND TC69274: similar to UP|Q4ABR3_BRARP (Q4ABR3) 80A08_4, partial (57%)	-0.508269	-0.286969	-0.54099	-0.656659	-0.18677	0.0509219	-0.149491	0.0374596	0.436252
665	27.2	RNA.transcription	Vv_10004441	TC58194: homologue to UP|RPOB_EUCGG (Q49L06) DNA-directed RNA polymerase beta chain (PEP) (Plastid-encoded RNA polymerase beta subunit) (RNA polymerase beta subunit) , complete	0.855357	0.867917	1.01113	0.875274	0.497804	0.214504	0.325838	-0.0101068	-0.64541
666	27.2	RNA.transcription	Vv_10004819	TC58194: homologue to UP|RPOB_EUCGG (Q49L06) DNA-directed RNA polymerase beta chain (PEP) (Plastid-encoded RNA polymerase beta subunit) (RNA polymerase beta subunit) , complete	0.624759	0.34487	0.64891	0.604291	-0.332834	-0.366907	-0.606355	-0.350105	-0.969758
667	27.2	RNA.transcription	Vv_10004853	TC58194: homologue to UP|RPOB_EUCGG (Q49L06) DNA-directed RNA polymerase beta chain (PEP) (Plastid-encoded RNA polymerase beta subunit) (RNA polymerase beta subunit) , complete	0.396033	1.04367	1.2057	1.5128	0.498042	0.725464	0.116064	-0.0591305	-0.719442
668	27.2	RNA.transcription	Vv_10004915	TC58194: homologue to UP|RPOB_EUCGG (Q49L06) DNA-directed RNA polymerase beta chain (PEP) (Plastid-encoded RNA polymerase beta subunit) (RNA polymerase beta subunit) , complete	1.14065	1.43689	2.10104	1.76032	1.10615	0.921468	0.749875	0.401925	-0.814873
669	27.2	RNA.transcription	Vv_10010411	TC65484: similar to GB|AAR28007.1|39545888|AY463605 TFIIE-alpha 1 {Arabidopsis thaliana} (exp=-1; wgp=0; cg=0), partial (27%)	0.225169	0.691831	0.453807	0.726656	0.165714	0.160942	0.0168812	0.0314998	-0.430607
670	27.2	RNA.transcription	Vv_10010417	TC65027: weakly similar to UP|O22058_ARATH (O22058) Plastid RNA polymerase sigma-subunit precursor, partial (24%)	0.445016	0.56437	0.492115	0.463114	-0.454137	0.379381	-0.0761092	0.197494	-0.479496
671	27.2	RNA.transcription	Vv_10012498	TC63293: similar to UP|TF2B_ORYSA (Q8W0W3) Transcription initiation factor IIB (General transcription factor TFIIB), partial (25%)	-0.314909	0.291477	0.0466422	-0.114483	-0.928251	-0.558382	-0.755469	-0.337253	-0.62202
672	27.3	RNA.regulation of transcription	Vv_10010850	TC55430: similar to UP|Q5N9F3_ORYSA (Q5N9F3) BolA-like protein, partial (83%)	-0.280019	-0.298587	-0.582442	-0.288592	0.258084	0.639073	0.487863	0.128998	0.740915
673	27.3.11	RNA.regulation of transcription.C2H2 zinc finger family	Vv_10003684	TC56449: similar to UP|O22083_PETHY (O22083) ZPT2-11, partial (54%)	0.425902	0.523369	-0.0286807	0.00615779	-0.533808	-0.498607	0.105217	-0.0467644	-0.475178
674	27.3.11	RNA.regulation of transcription.C2H2 zinc finger family	Vv_10004453	TC55200: similar to UP|Q9FYW4_LYCES (Q9FYW4) BAC19.12, partial (27%)	-0.986457	-0.880623	-0.921386	-0.769191	-0.0852287	-0.389696	-0.422455	-0.174896	0.621345
675	27.3.11	RNA.regulation of transcription.C2H2 zinc finger family	Vv_10008860	TC55014: homologue to GB|AAL06981.1|15810111|AY056093 At2g41940/T6D20.16 {Arabidopsis thaliana} (exp=-1; wgp=0; cg=0), partial (19%)	0.933097	1.74205	0.772146	1.28086	-0.774553	0.41705	-0.33037	0.354385	-1.26541
676	27.3.11	RNA.regulation of transcription.C2H2 zinc finger family	Vv_10010171	TC60255: homologue to UP|Q75I55_ORYSA (Q75I55) Expressed protein, partial (14%)	0.684381	0.357198	0.365402	0.248038	-0.391003	-0.463882	-0.260406	-0.154907	-0.731304
677	27.3.12	RNA.regulation of transcription.C3H zinc finger family	Vv_10008198	CF209622:	0.100235	0.912068	0.587769	0.283204	-0.108932	-0.220477	-0.006124	-0.0613461	-0.570039
678	27.3.15	RNA.regulation of transcription.CCAAT box binding factor family, HAP3	Vv_10001983	TC60285: similar to GB|AAG10144.1|9965735|AF250338 transcription factor Hap3b {Arabidopsis thaliana} (exp=-1; wgp=0; cg=0), partial (34%)	0.578772	0.730468	1.00936	0.999066	0.0229781	-0.0309085	0.192856	0.442302	-0.672609
679	27.3.15	RNA.regulation of transcription.CCAAT box binding factor family, HAP3	Vv_10003067	MULTIPLE HITS: 2 | CB347754;CB347686 | CB347754: AND CB347686:	-0.180718	0.204535	0.587769	0.726656	-0.520027	0.0133393	-0.232518	-0.226414	-0.575965
	27.3.21	RNA.regulation of transcription.GRAS transcription factor family
680	27.3.21	RNA.regulation of transcription.GRAS transcription factor family	Vv_10002226	TC64214: similar to RF|NP_195480.1|15235646|NM_119928 SHR (SHORT ROOT); transcription factor {Arabidopsis thaliana} (exp=-1; wgp=0; cg=0), partial (18%)	-1.46217	-0.976503	-1.17672	-0.354547	-0.0725075	0.283014	0.173831	0.157747	1.12801
681	27.3.21	RNA.regulation of transcription.GRAS transcription factor family	Vv_10008629	TC55731: similar to UP|CIGR1_ORYSA (Q69VG1) Chitin-inducible gibberellin-responsive protein 1, partial (26%)	-0.91686	-1.01306	-0.766327	-0.679918	-0.272409	-0.127366	-0.150517	-0.218348	0.651882
682	27.3.21	RNA.regulation of transcription.GRAS transcription factor family	Vv_10010543	TC62974: similar to UP|Q9LDL7_ARATH (Q9LDL7) SCARECROW gene regulator-like (Phytochrome A signal transduction 1 protein), partial (38%)	-1.01244	-1.25494	-1.21869	-0.993568	0.189802	0.767261	0.269721	0.431005	1.53436
683	27.3.22	RNA.regulation of transcription.HB,Homeobox transcription factor family	Vv_10000990	TC54190: similar to UP|Q5D1L9_POPTR (Q5D1L9) Class III HD-Zip protein 8, partial (36%)	-0.805553	-0.98895	-0.6611	-0.540307	-0.0677959	-0.160489	-0.252189	0.00954358	0.631245
684	27.3.22	RNA.regulation of transcription.HB,Homeobox transcription factor family	Vv_10001221	MULTIPLE HITS: 2 | TC54313;TC55671 | TC54313: homologue to UP|Q7Y0Z9_LYCES (Q7Y0Z9) Bell-like homeodomain protein 3 (Fragment), partial (9%) AND TC55671: homologue to UP|Q8LLE1_SOLTU (Q8LLE1) BEL1-related homeotic protein 14 (Fragment), partial (39%)	0.138387	0.594836	0.482161	0.867795	-0.357121	-0.114687	-0.229899	0.246341	-0.634636
685	27.3.22	RNA.regulation of transcription.HB,Homeobox transcription factor family	Vv_10001954	TC55488: similar to UP|Q2PF41_TRIPR (Q2PF41) BEL1-like homeodomain transcription factor, partial (28%)	-0.761078	-0.968047	-0.652585	-0.173605	-1.21158	-1.49517	-1.37668	-0.841486	-0.592399
686	27.3.22	RNA.regulation of transcription.HB,Homeobox transcription factor family	Vv_10003408	TC51881: homologue to UP|WOX4_ARATH (Q6X7J9) WUSCHEL-related homeobox 4, partial (41%)	-0.954816	-0.381802	-0.814237	-0.671954	0.709702	0.834824	0.649047	0.398477	1.35371
687	27.3.22	RNA.regulation of transcription.HB,Homeobox transcription factor family	Vv_10003454	TC66964: similar to UP|HAT22_ARATH (P46604) Homeobox-leucine zipper protein HAT22 (HD-ZIP protein 22), partial (18%)	-0.155854	-0.066938	-0.150602	-0.321828	0.325636	0.129726	0.445626	0.720705	0.579229
688	27.3.22	RNA.regulation of transcription.HB,Homeobox transcription factor family	Vv_10007910	TC59287: similar to UP|Q9M3Y7_9ASPA (Q9M3Y7) Knotted1-like homeobox protein, partial (69%)	-0.701261	-1.33977	-0.860102	-0.993568	-0.0895822	-0.135004	0.0305319	-0.656652	0.760998
689	27.3.22	RNA.regulation of transcription.HB,Homeobox transcription factor family	Vv_10010483	MULTIPLE HITS: 2 | TC61672;TC57687 | TC61672: similar to UP|Q5D1M6_POPTR (Q5D1M6) Class III HD-Zip protein 1, partial (53%) AND TC57687: similar to UP|Q5D1M6_POPTR (Q5D1M6) Class III HD-Zip protein 1, partial (21%)	-0.431067	-0.537748	-0.50533	-0.156525	0.307578	0.461694	0.276868	0.521125	0.799483
690	27.3.24	RNA.regulation of transcription.MADS box transcription factor family	Vv_10010300	TC54716: similar to UP|Q6V0J8_BRACM (Q6V0J8) Short vegetative phase protein, partial (69%)	0.659296	1.01862	0.193426	0.706628	-0.340351	0.21673	-1.13685	-0.309887	-1.03708
	27.3.25	RNA.regulation of transcription.MYB domain transcription factor family
691	27.3.25	RNA.regulation of transcription.MYB domain transcription factor family	Vv_10000360	MULTIPLE HITS: 2 | TC53713;TC52565 | TC53713: similar to UP|O49021_GOSHI (O49021) MYB-like DNA-binding domain protein (Myb-like transcription factor 5), partial (56%) AND TC52565: homologue to UP|O49021_GOSHI (O49021) MYB-like DNA-binding domain protein (Myb-like transcription factor 5), partial (18%)	0.94873	1.07117	0.785456	0.556555	-0.0832779	-0.0983837	0.221088	0.0423778	-0.820026
692	27.3.25	RNA.regulation of transcription.MYB domain transcription factor family	Vv_10004315	MULTIPLE HITS: 2 | TC58683;TC55544 | TC58683: similar to UP|P81392_ANTMA (P81392) MYB-related protein 306, partial (65%) AND TC55544: similar to UP|P81392_ANTMA (P81392) MYB-related protein 306, partial (15%)	1.09788	0.672223	0.768862	1.02195	0.0630552	0.245326	0.396606	0.591548	-0.566095
693	27.3.25	RNA.regulation of transcription.MYB domain transcription factor family	Vv_10008635	TC53394: homologue to UP|Q9ATD1_GOSHI (Q9ATD1) GHMYB9, partial (74%)	0.437031	1.12662	0.692835	0.697676	-0.169243	0.39511	0.0681216	0.0500777	-0.652525
694	27.3.25	RNA.regulation of transcription.MYB domain transcription factor family	Vv_10008690	TC62435: UP|Q1XAN1_VITVI (Q1XAN1) Sucrose responsive element binding protein, complete	-0.744121	-0.769455	-0.681717	-0.504174	-0.0128342	0.172005	-0.0177367	-0.276038	0.641216
695	27.3.25	RNA.regulation of transcription.MYB domain transcription factor family	Vv_10010389	TC65225: weakly similar to UP|Q2LMF3_MALDO (Q2LMF3) MYB2, partial (39%)	-0.456081	-0.636191	-0.170641	0.279591	0.440707	0.168335	0.386076	0.44394	0.605595
696	27.3.26	RNA.regulation of transcription.MYB-related transcription factor family	Vv_10001590	TC56784: similar to GB|AAB60730.1|2160167|F21M12 Identical to A. thaliana Myb-like protein (gb|D58424). {Arabidopsis thaliana} (exp=0; wgp=1; cg=0), partial (21%)	-0.0152347	-0.146908	0.23788	1.69165	-0.170492	-0.558646	-0.175704	-0.700209	-0.843111
697	27.3.26	RNA.regulation of transcription.MYB-related transcription factor family	Vv_10004103	TC54762: similar to UP|Q84UB0_MALXI (Q84UB0) Transcription factor Myb1, partial (37%)	1.38676	1.06022	1.12887	1.04641	-0.560436	-0.670094	-0.559024	-0.812082	-1.80598
698	27.3.26	RNA.regulation of transcription.MYB-related transcription factor family	Vv_10004725	TC54456: homologue to GB|AAS09998.1|41618992|AY519528 MYB transcription factor {Arabidopsis thaliana} (exp=-1; wgp=0; cg=0), partial (31%)	1.60964	1.38787	2.80141	1.93995	1.26739	0.590751	1.41062	0.487222	-0.995722
699	27.3.26	RNA.regulation of transcription.MYB-related transcription factor family	Vv_10005108	TC64968: similar to UP|Q8GV05_ARATH (Q8GV05) TRIPTYCHON (At5g53200) (MYB transcription factor), partial (58%)	0.38112	1.08806	0.591438	0.47881	0.0744054	0.156758	0.2626	0.0095187	-0.509036
700	27.3.26	RNA.regulation of transcription.MYB-related transcription factor family	Vv_10005998	TC63312: similar to UP|Q9LVS0_ARATH (Q9LVS0) Myb-related transcription activator-like (MYB transcription factor), partial (29%)	0.858966	1.11583e-05	0.594438	0.591965	-0.4526	-0.752423	-0.839918	-0.520414	-1.15268
701	27.3.26	RNA.regulation of transcription.MYB-related transcription factor family	Vv_10006100	CB342191:	1.30298	0.476189	0.860637	0.993422	-0.0888721	0.354057	0.0400779	0.277543	-0.762606
702	27.3.26	RNA.regulation of transcription.MYB-related transcription factor family	Vv_10007898	CD798938: similar to PIR|H96782|H96782 myb-related protein 20671-21051 [imported] - Arabidopsis thaliana, partial (52%)	0.2758	1.995	-0.00306441	-0.0724002	-0.0905887	-1.06426	-0.9772	-0.454191	-1.19539
703	27.3.26	RNA.regulation of transcription.MYB-related transcription factor family	Vv_10008296	TC59260: homologue to UP|Q84UB0_MALXI (Q84UB0) Transcription factor Myb1, partial (32%)	0.940772	0.268821	0.128789	0.113732	-0.332834	-0.516869	-0.72323	-0.171988	-0.799259
704	27.3.26	RNA.regulation of transcription.MYB-related transcription factor family	Vv_10010958	MULTIPLE HITS: 3 | CB345272;TC64891;TC62625 | CB345272: similar to GP|21213868|emb|CAD12767. LHY protein {Phaseolus vulgaris}, partial (7%) AND TC64891: similar to UP|Q56TL1_CASSA (Q56TL1) Late elongated hypocotyl, partial (12%) AND TC62625: similar to UP|Q56TL1_CASSA (Q56TL1) Late elongated hypocotyl, partial (48%)	0.878317	0.784907	1.30507	1.58212	-0.044075	-0.271835	-0.0169941	1.128	-0.938831
705	27.3.26	RNA.regulation of transcription.MYB-related transcription factor family	Vv_10005663	MULTIPLE HITS: 4 | CA813777;TC64891;TC62625;CB345272 | CA813777: similar to GP|21213868|emb|CAD12767. LHY protein {Phaseolus vulgaris}, partial (2%) AND TC64891: similar to UP|Q56TL1_CASSA (Q56TL1) Late elongated hypocotyl, partial (12%) AND TC62625: similar to UP|Q56TL1_CASSA (Q56TL1) Late elongated hypocotyl, partial (48%) AND CB345272: similar to GP|21213868|emb|CAD12767. LHY protein {Phaseolu…	-0.0356364	-0.136336	0.414577	0.513523	-0.538628	-0.517796	-0.64561	0.0608845	-0.599319
706	27.3.26	RNA.regulation of transcription.MYB-related transcription factor family	Vv_10000275	MULTIPLE HITS: 3 | TC64891;TC62625;CA813777 | TC64891: similar to UP|Q56TL1_CASSA (Q56TL1) Late elongated hypocotyl, partial (12%) AND TC62625: similar to UP|Q56TL1_CASSA (Q56TL1) Late elongated hypocotyl, partial (48%) AND CA813777: similar to GP|21213868|emb|CAD12767. LHY protein {Phaseolus vulgaris}, partial (2%)	0.695342	0.366993	0.858522	1.17203	-0.561072	-0.379788	-0.562087	0.538128	-1.01443
707	27.3.27	RNA.regulation of transcription.NAC domain transcription factor family	Vv_10002372	TC68401: similar to UP|Q84TD6_ARATH (Q84TD6) At3g04070, partial (38%)	-3.4513	-2.30741	-2.34705	-2.23259	-1.35854	-1.02931	-0.692703	-0.929286	1.58213
708	27.3.27	RNA.regulation of transcription.NAC domain transcription factor family	Vv_10003977	TC69267: similar to UP|Q50J79_PRUPE (Q50J79) NAM-like protein, partial (65%)	-2.0977	-1.30736	-1.9265	-1.61704	-1.31481	-1.09443	-1.45814	-1.09537	0.496465
709	27.3.27	RNA.regulation of transcription.NAC domain transcription factor family	Vv_10004205	TC60322: similar to UP|Q52QR2_SOYBN (Q52QR2) NAC domain protein NAC4, partial (66%)	-0.936314	-1.15092	-0.844276	-0.969817	0.226181	-0.443442	0.311826	0.91362	1.22738
710	27.3.27	RNA.regulation of transcription.NAC domain transcription factor family	Vv_10005569	TC65842: homologue to GB|AAD22369.1|4544462|AC006580 NAM (no apical meristem)-like protein {Arabidopsis thaliana} (exp=0; wgp=1; cg=0), partial (50%)	0.190575	-0.373287	0.142886	-0.25486	-1.34011	-0.89074	-1.28578	-0.698557	-0.980125
711	27.3.27	RNA.regulation of transcription.NAC domain transcription factor family	Vv_10006424	MULTIPLE HITS: 4 | CB347825;TC68686;TC61051;TC52053 | CB347825: similar to GP|9955562|emb|CAC05446.1 NAM-like protein {Arabidopsis thaliana}, partial (51%) AND TC68686: similar to UP|Q9FY93_ARATH (Q9FY93) NAM-like protein (AT5g13180/T19L5_140), partial (48%) AND TC61051: similar to UP|Q9FY93_ARATH (Q9FY93) NAM-like protein (AT5g13180/T19L5_140), partial (60%) AND TC52053: similar to UP|Q9FY93_ARA…	-0.49579	0.357198	-0.290085	-0.293882	-0.641361	-0.865853	-0.861357	-1.13183	-0.694461
712	27.3.27	RNA.regulation of transcription.NAC domain transcription factor family	Vv_10006438	MULTIPLE HITS: 4 | CB348053;TC52053;TC64483;TC61051 | CB348053: similar to GP|9955562|emb|CAC05446.1 NAM-like protein {Arabidopsis thaliana}, partial (52%) AND TC52053: similar to UP|Q9FY93_ARATH (Q9FY93) NAM-like protein (AT5g13180/T19L5_140), partial (65%) AND TC64483: similar to UP|Q9FY93_ARATH (Q9FY93) NAM-like protein (AT5g13180/T19L5_140), partial (60%) AND TC61051: similar to UP|Q9FY93_ARA…	0.308392	0.0890468	0.113224	-0.0291979	-0.970055	-0.7755	-0.754388	-0.989478	-0.992721
713	27.3.27	RNA.regulation of transcription.NAC domain transcription factor family	Vv_10008512	TC70234: similar to UP|Q52QR1_SOYBN (Q52QR1) NAC domain protein NAC5, partial (26%)	-1.29623	-0.684997	-1.12679	-1.04483	-0.197319	-0.502461	0.0873012	0.411228	0.987899
714	27.3.28	RNA.regulation of transcription.SBP,Squamosa promoter binding protein family	Vv_10009886	MULTIPLE HITS: 2 | TC69623;TC59257 | TC69623: similar to UP|Q52UU1_9ROSI (Q52UU1) Squamosa promoter binding-like protein, partial (44%) AND TC59257: similar to UP|Q52UU1_9ROSI (Q52UU1) Squamosa promoter binding-like protein, partial (69%)	0.841827	1.11088	0.481376	0.575243	0.0396469	0.586698	0.171667	0.103376	-0.526983
715	27.3.28	RNA.regulation of transcription.SBP,Squamosa promoter binding protein family	Vv_10010413	TC65546: similar to UP|Q9SM17_MAIZE (Q9SM17) SBP-domain protein 3, partial (16%)	0.231857	0.112273	0.349125	0.470806	1.24366	1.12879	0.841746	0.827323	0.719364
716	27.3.29	RNA.regulation of transcription.TCP transcription factor family	Vv_10002067	MULTIPLE HITS: 2 | TC56172;TC64142 | TC56172: similar to UP|Q8RW43_LUPAL (Q8RW43) TCP1 protein, partial (15%) AND TC64142: similar to UP|Q6XX20_ANTMA (Q6XX20) Mutant cincinnata, partial (31%)	0.231344	-0.103444	0.062717	0.385457	-1.17593	-1.02229	-1.25845	-0.201005	-1.05844
717	27.3.29	RNA.regulation of transcription.TCP transcription factor family	Vv_10010249	TC56332:	-0.326901	0.0376758	-0.361671	-0.552442	0.058478	0.0222684	0.457462	0.286627	0.507043
718	27.3.29	RNA.regulation of transcription.TCP transcription factor family	Vv_10014242	TC56332:	-0.415359	0.0965786	-0.507626	-0.538663	-0.0940652	0.0137366	0.42743	0.368206	0.520094
719	27.3.3	RNA.regulation of transcription.AP2/EREBP, APETALA2/Ethylene-responsive element binding protein family	Vv_10000428	TC55951: similar to UP|ERF5_TOBAC (Q40478) Ethylene-responsive transcription factor 5 (Ethylene-responsive element-binding factor 5 homolog) (EREBP-4) (NtERF4), partial (31%)	1.63993	0.278717	0.855948	0.685509	-0.186952	-0.490382	-0.211939	0.0236464	-1.08143
720	27.3.3	RNA.regulation of transcription.AP2/EREBP, APETALA2/Ethylene-responsive element binding protein family	Vv_10004606	TC65240: similar to RF|NP_193098.1|15236319|NM_117436 DNA binding {Arabidopsis thaliana} (exp=-1; wgp=0; cg=0), partial (33%)	-0.351461	-0.470506	-0.167905	-0.0426025	0.819237	0.33617	0.566943	0.575299	0.832531
721	27.3.3	RNA.regulation of transcription.AP2/EREBP, APETALA2/Ethylene-responsive element binding protein family	Vv_10008777	TC63214: similar to UP|Q5S004_CUCSA (Q5S004) Ethylene response factor 3, partial (39%)	0.863116	0.863981	0.301662	0.457068	-0.525364	0.0292127	-0.347484	-0.350245	-0.919927
722	27.3.3	RNA.regulation of transcription.AP2/EREBP, APETALA2/Ethylene-responsive element binding protein family	Vv_10009074	TC62587: similar to UP|Q32W74_CAPAN (Q32W74) Ethylene responsive element binding protein C2, partial (34%)	-0.0186278	0.0195065	-0.430965	-0.357706	-1.68725	-0.701732	-0.870652	-1.14909	-0.905232
723	27.3.3	RNA.regulation of transcription.AP2/EREBP, APETALA2/Ethylene-responsive element binding protein family	Vv_10010810	TC60403: similar to UP|Q52QY1_MANES (Q52QY1) Ethylene response factor, partial (27%)	-0.360824	-0.00413664	-0.757107	-0.571281	0.79216	1.09474	0.435943	0.522075	1.13457
724	27.3.3	RNA.regulation of transcription.AP2/EREBP, APETALA2/Ethylene-responsive element binding protein family	Vv_10012726	TC55107: similar to UP|Q6SA75_TOBAC (Q6SA75) ANT-like protein, partial (13%)	-1.77767	-1.25435	-1.57027	-1.27308	0.453457	0.531386	0.646633	-0.0383674	1.86712
725	27.3.3	RNA.regulation of transcription.AP2/EREBP, APETALA2/Ethylene-responsive element binding protein family	Vv_10010865	MULTIPLE HITS: 2 | TC61800;CA814575 | TC61800: similar to UP|Q32W74_CAPAN (Q32W74) Ethylene responsive element binding protein C2, partial (30%) AND CA814575: weakly similar to PIR|T02434|T02434 DNA binding protein EREBP-4 - common tobacco, partial (10%)	2.42226	0.561189	1.39746	1.05152	0.219409	0.166233	0.295044	0.859802	-0.972986
726	27.3.3	RNA.regulation of transcription.AP2/EREBP, APETALA2/Ethylene-responsive element binding protein family	Vv_10011366	MULTIPLE HITS: 2 | TC68871;TC54435 | TC68871: similar to UP|Q32W74_CAPAN (Q32W74) Ethylene responsive element binding protein C2, partial (5%) AND TC54435: similar to GB|BAA31525.1|3298498|AB013301 ethylene responsive element binding factor {Arabidopsis thaliana} (exp=-1; wgp=0; cg=0), partial (23%)	2.73952	0.551928	1.5041	1.26471	-0.704195	-0.298078	-0.176732	0.401938	-1.70933
727	27.3.30	RNA.regulation of transcription.Trihelix, Triple-Helix transcription factor family	Vv_10007532	CD003599: similar to GP|18149189|dbj|BAB83610. 6b-interacting protein 1 {Nicotiana tabacum}, partial (28%)	-0.206951	0.0284525	-0.201074	-0.298837	0.635056	0.536333	0.651359	-0.0532311	0.611982
728	27.3.30	RNA.regulation of transcription.Trihelix, Triple-Helix transcription factor family	Vv_10013276	TC53062: similar to GB|AAP13430.1|30023794|BT006322 At3g54390 {Arabidopsis thaliana} (exp=-1; wgp=0; cg=0), partial (27%)	-0.410305	0.0026108	-0.469527	-0.277434	0.313176	0.644323	0.0675092	0.840474	0.755034
729	27.3.32	RNA.regulation of transcription.WRKY domain transcription factor family	Vv_10000974	TC51831: similar to UP|Q2PJR6_SOYBN (Q2PJR6) WRKY54, partial (36%)	-0.0923533	-0.253761	0.0327663	-0.190739	-0.613169	-0.808495	-0.588063	-0.789571	-0.573803
730	27.3.32	RNA.regulation of transcription.WRKY domain transcription factor family	Vv_10001736	TC55553: homologue to UP|Q5DJU0_CAPAN (Q5DJU0) WRKY transcription factor-b, partial (36%)	-1.11451	-0.752987	-0.878577	-1.50395	-0.0447147	-0.25838	0.301135	-0.259999	0.997017
731	27.3.32	RNA.regulation of transcription.WRKY domain transcription factor family	Vv_10001880	MULTIPLE HITS: 2 | TC64282;TC55909 | TC64282: similar to RF|NP_849358.1|30681651|NM_179027 WRKY41; transcription factor {Arabidopsis thaliana} (exp=-1; wgp=0; cg=0), partial (31%) AND TC55909: weakly similar to UP|Q5VMX9_ORYSA (Q5VMX9) Transcription factor WRKY35, partial (14%)	0.876672	0.316163	0.828248	0.660665	-0.247869	0.243247	0.38592	-0.000487386	-0.575234
732	27.3.32	RNA.regulation of transcription.WRKY domain transcription factor family	Vv_10004866	TC59548: weakly similar to UP|Q5QJ44_9SOLA (Q5QJ44) WRKY6, partial (12%)	0.0424915	-0.451424	0.0474519	-0.151042	-1.01138	-0.729179	-0.775646	-0.764655	-0.692085
733	27.3.32	RNA.regulation of transcription.WRKY domain transcription factor family	Vv_10004898	TC66580: similar to UP|Q2PJR6_SOYBN (Q2PJR6) WRKY54, partial (47%)	-1.51634	-1.14968	-1.39603	-1.16016	0.505715	0.550249	0.499532	0.267011	1.76118
734	27.3.32	RNA.regulation of transcription.WRKY domain transcription factor family	Vv_10007820	MULTIPLE HITS: 2 | CD719208;TC57603 | CD719208: AND TC57603: similar to UP|Q6VR10_THECC (Q6VR10) WRKY 13 (Fragment), partial (39%)	0.509887	0.403818	0.768752	0.980326	-0.0424978	0.39196	0.0887088	0.243253	-0.49534
735	27.3.32	RNA.regulation of transcription.WRKY domain transcription factor family	Vv_10008652	TC54879: homologue to UP|WRK71_ARATH (Q93WV4) Probable WRKY transcription factor 71 (WRKY DNA-binding protein 71), partial (32%)	-0.0818441	0.320187	-0.122624	0.0679891	-1.54664	-1.36667	-1.27877	-0.993184	-1.34224
736	27.3.32	RNA.regulation of transcription.WRKY domain transcription factor family	Vv_10011472	TC51831: similar to UP|Q2PJR6_SOYBN (Q2PJR6) WRKY54, partial (36%)	-0.100437	0.0750466	-0.0855928	-0.214357	-0.407955	-0.78079	-0.473517	-0.39157	-0.432123
737	27.3.32	RNA.regulation of transcription.WRKY domain transcription factor family	Vv_10013175	TC66580: similar to UP|Q2PJR6_SOYBN (Q2PJR6) WRKY54, partial (47%)	-1.68922	-1.52517	-2.78032	-2.12914	0.403488	0.558511	-0.568544	-0.16522	2.08802
738	27.3.35	RNA.regulation of transcription.bZIP transcription factor family	Vv_10001448	TC56062: similar to UP|Q93XA1_PHAVU (Q93XA1) TGA-type basic leucine zipper protein TGA2.1, partial (76%)	-0.46492	-0.398739	-0.225879	-0.153702	-0.0104506	0.185782	0.101578	0.248393	0.442135
739	27.3.35	RNA.regulation of transcription.bZIP transcription factor family	Vv_10001577	TC67657: similar to UP|Q41113_PHAVU (Q41113) BZIP transcriptional repressor ROM1, partial (38%)	0.613198	0.411184	0.743722	0.652149	-0.177108	0.0480509	-0.143618	0.171992	-0.630234
740	27.3.35	RNA.regulation of transcription.bZIP transcription factor family	Vv_10001811	TC60868: similar to UP|O22677_ANTMA (O22677) BZIP DNA-binding protein, partial (31%)	-2.44751	-2.01103	-2.66971	-3.31279	-0.957242	-1.91584	-1.08562	-0.619268	1.46577
741	27.3.35	RNA.regulation of transcription.bZIP transcription factor family	Vv_10002829	MULTIPLE HITS: 2 | TC56245;TC56010 | TC56245: weakly similar to UP|P94060_ARATH (P94060) ATB2 (Transcription factor GBF6) (BZIP transcription factor), partial (26%) AND TC56010: similar to UP|Q8L5W2_SOYBN (Q8L5W2) BZIP transcription factor ATB2, partial (66%)	0.476081	0.725104	-0.186208	-0.0951151	-0.742248	-0.836721	-0.761647	-0.717418	-0.994474
742	27.3.35	RNA.regulation of transcription.bZIP transcription factor family	Vv_10007686	TC62620: similar to UP|Q677A7_HYAOR (Q677A7) BZIP family transcription factor (Fragment), partial (46%)	-0.0761736	0.57474	0.0690831	0.114766	-0.83136	-0.748174	-0.752592	0.0890973	-0.731361
743	27.3.35	RNA.regulation of transcription.bZIP transcription factor family	Vv_10008830	TC52020: weakly similar to UP|Q9FUD3_ARATH (Q9FUD3) BZIP protein BZO2H2, partial (47%)	0.555813	0.510426	0.191685	0.299993	0.851472	0.87086	0.574326	0.668086	0.351707
	27.3.40	RNA.regulation of transcription.Aux/IAA family
744	27.3.40	RNA.regulation of transcription.Aux/IAA family	Vv_10000794	TC60970: similar to UP|Q8L6S5_GOSHI (Q8L6S5) IAA16 protein, partial (53%) AND TC60970: similar to UP|Q8L6S5_GOSHI (Q8L6S5) IAA16 protein, partial (53%)	0.4462	0.995461	0.701989	0.862831	-0.618516	-0.757807	-0.708209	-0.243294	-1.33358
745	27.3.40	RNA.regulation of transcription.Aux/IAA family	Vv_10001404	MULTIPLE HITS: 2 | TC70800;TC56885 | TC70800: similar to UP|Q8LSK7_9ROSI (Q8LSK7) Auxin-regulated protein, partial (78%) AND TC56885: similar to UP|IAA16_ARATH (O24407) Auxin-responsive protein IAA16 (Indoleacetic acid-induced protein 16), partial (50%) AND TC70800: similar to UP|Q8LSK7_9ROSI (Q8LSK7) Auxin-regulated protein, partial (78%) AND TC56885: similar to UP|IAA16_ARATH (O24407) Auxin-res…	1.01556	1.44605	1.27678	1.41825	-0.380696	-0.358584	0.0355055	0.589523	-1.31772
746	27.3.40	RNA.regulation of transcription.Aux/IAA family	Vv_10003498	TC66108: weakly similar to UP|Q8RVH8_9ROSI (Q8RVH8) Aux/IAA protein, partial (9%) AND TC66108: weakly similar to UP|Q8RVH8_9ROSI (Q8RVH8) Aux/IAA protein, partial (9%)	-0.282953	-0.75123	-0.0342762	-0.335211	0.57178	0.102987	0.550885	0.455708	0.771258
747	27.3.40	RNA.regulation of transcription.Aux/IAA family	Vv_10004251	MULTIPLE HITS: 3 | TC60829;TC57870;TC53887 | TC60829: similar to UP|AUX22_SOYBN (P13088) Auxin-induced protein AUX22, partial (72%) AND TC57870: similar to UP|AX22A_PHAAU (P32293) Auxin-induced protein 22A (Indole-3-acetic acid-induced protein ARG3), partial (59%) AND TC53887: similar to UP|AX22A_PHAAU (P32293) Auxin-induced protein 22A (Indole-3-acetic acid-induced protein ARG3), partial (71%) A…	0.972532	0.58615	0.60849	0.974187	-1.12554	-1.1369	-1.33353	-0.953942	-1.92282
748	27.3.40	RNA.regulation of transcription.Aux/IAA family	Vv_10004751	TC54531: homologue to UP|Q8RW16_9ROSI (Q8RW16) Aux/IAA protein, partial (72%) AND TC54531: homologue to UP|Q8RW16_9ROSI (Q8RW16) Aux/IAA protein, partial (72%)	0.336739	-0.439426	0.128917	0.408534	-1.30231	-1.25528	-1.58485	-1.15383	-1.43276
749	27.3.40	RNA.regulation of transcription.Aux/IAA family	Vv_10006056	MULTIPLE HITS: 2 | CB341480;TC61211 | CB341480: similar to SP|O24542|AX2D_PHAAU Auxin-induced protein 22D (Indole-3-acetic acid induced protein ARG13). [Mung bean Vigna radiata], partial (61%) AND TC61211: similar to UP|Q9XEY3_TOBAC (Q9XEY3) Nt-iaa4.3 deduced protein, partial (71%) AND CB341480: similar to SP|O24542|AX2D_PHAAU Auxin-induced protein 22D (Indole-3-acetic acid induced protein ARG13)…	0.426699	0.471185	0.885765	0.709502	-0.353851	-0.0471363	-1.00523	-0.255416	-1.0387
750	27.3.40	RNA.regulation of transcription.Aux/IAA family	Vv_10006060	TC61211: similar to UP|Q9XEY3_TOBAC (Q9XEY3) Nt-iaa4.3 deduced protein, partial (71%) AND TC61211: similar to UP|Q9XEY3_TOBAC (Q9XEY3) Nt-iaa4.3 deduced protein, partial (71%)	1.31089	0.814313	0.8355	0.710371	-0.713289	-0.444243	-0.685686	-0.124837	-1.40978
751	27.3.40	RNA.regulation of transcription.Aux/IAA family	Vv_10007439	TC60365: similar to GB|AAC49054.1|972929|ATU18415 IAA13 {Arabidopsis thaliana} (exp=-1; wgp=0; cg=0), partial (31%) AND TC60365: similar to GB|AAC49054.1|972929|ATU18415 IAA13 {Arabidopsis thaliana} (exp=-1; wgp=0; cg=0), partial (31%)	-1.01336	-0.727659	-0.459097	-0.45409	0.365735	0.257847	0.18532	0.337156	0.950067
752	27.3.40	RNA.regulation of transcription.Aux/IAA family	Vv_10009542	TC64438: similar to UP|Q8RW14_9ROSI (Q8RW14) Aux/IAA protein, partial (75%) AND TC64438: similar to UP|Q8RW14_9ROSI (Q8RW14) Aux/IAA protein, partial (75%)	0.52827	0.533254	0.423226	1.17151	-1.09969	-0.888026	-0.356169	-0.564496	-1.39116
753	27.3.44	RNA.regulation of transcription.Chromatin Remodeling Factors	Vv_10005858	TC61387: similar to GB|AAO00936.1|27311941|BT002576 SNF2/RAD54 family (ETL1 subfamily) protein {Arabidopsis thaliana} (exp=-1; wgp=0; cg=0), partial (68%)	-0.384292	-0.532283	-0.412957	-0.371709	0.00397256	0.686569	-0.143375	-0.065101	0.545827
754	27.3.5	RNA.regulation of transcription.ARR	Vv_10002967	TC68013: similar to UP|Q71BZ1_CATRO (Q71BZ1) Type-B response regulator, partial (34%) AND TC68013: similar to UP|Q71BZ1_CATRO (Q71BZ1) Type-B response regulator, partial (34%)	-0.532576	-0.121407	-0.0168501	0.228711	-0.828324	-0.539261	-0.538625	-0.624712	-0.5222
755	27.3.5	RNA.regulation of transcription.ARR	Vv_10008879	TC58595: similar to UP|ARR15_ARATH (Q7G8V2) Two-component response regulator ARR15, partial (77%) AND TC58595: similar to UP|ARR15_ARATH (Q7G8V2) Two-component response regulator ARR15, partial (77%)	-0.507978	0.439661	-0.714699	-0.829548	0.723931	1.1051	0.104907	-0.195548	0.837738
756	27.3.54	RNA.regulation of transcription.Histone acetyltransferases	Vv_10008578	MULTIPLE HITS: 2 | DV940966;TC59015 | DV940966: AND TC59015: weakly similar to UP|Q94C32_ARATH (Q94C32) AT4g37280/C7A10_80, partial (65%)	-0.425425	-0.00413664	-1.05722	-0.493991	0.405068	0.0938067	-0.0317621	0.211186	0.664769
757	27.3.55	RNA.regulation of transcription.HDA	Vv_10002099	TC67221: similar to UP|Q2HSH7_MEDTR (Q2HSH7) Histone deacetylase superfamily, partial (53%)	0.815369	0.931789	0.601688	0.395078	0.19021	0.0234004	0.253537	0.507576	-0.4423
758	27.3.59	RNA.regulation of transcription.Methyl binding domain proteins	Vv_10005564	MULTIPLE HITS: 3 | CA810274;TC65461;CB344077 | CA810274: AND TC65461: similar to UP|Q9LW00_ARATH (Q9LW00) Arabidopsis thaliana genomic DNA, chromosome 3, P1 clone: MSJ11 (At3g15790), partial (28%) AND CB344077:	0.513439	0.217769	0.538278	0.800288	-0.0769126	-0.00473531	-0.189492	-0.131938	-0.618213
759	27.3.6	RNA.regulation of transcription.bHLH,Basic Helix-Loop-Helix family	Vv_10001865	TC65184: weakly similar to UP|Q6ZA99_ORYSA (Q6ZA99) DNA-binding protein-like, partial (23%)	-0.0260485	0.0301952	-0.347203	-0.394503	0.360552	0.252304	0.418063	0.00724475	0.443931
760	27.3.6	RNA.regulation of transcription.bHLH,Basic Helix-Loop-Helix family	Vv_10002793	TC70621: similar to UP|Q8S490_ORYSA (Q8S490) Transcription factor RAU1 (Fragment), partial (65%)	0.163708	0.166885	0.247323	0.392542	-0.418735	0.0137366	-0.374514	-0.183675	-0.483411
761	27.3.6	RNA.regulation of transcription.bHLH,Basic Helix-Loop-Helix family	Vv_10002902	TC69009: similar to RF|NP_568850.1|18423944|NM_125097 DNA binding {Arabidopsis thaliana} (exp=-1; wgp=0; cg=0), partial (29%)	-0.427588	-1.16626	-0.616792	-0.433255	1.46092	1.51782	1.69945	0.860755	2.04571
762	27.3.6	RNA.regulation of transcription.bHLH,Basic Helix-Loop-Helix family	Vv_10007861	TC68954: weakly similar to GB|AAP13381.1|30023696|BT006273 At1g51070 {Arabidopsis thaliana} (exp=-1; wgp=0; cg=0), partial (58%)	-1.11304	-0.478133	-1.26254	-0.986233	-0.194416	-0.0518837	-0.199326	-0.269304	0.781254
763	27.3.6	RNA.regulation of transcription.bHLH,Basic Helix-Loop-Helix family	Vv_10011484	TC54391: similar to RF|NP_191916.3|30678541|NM_116222 DNA binding {Arabidopsis thaliana} (exp=-1; wgp=0; cg=0), partial (28%)	0.936975	0.348994	0.216815	0.294888	-0.92526	0.405165	-0.530424	0.0493397	-0.699713
764	27.3.62	RNA.regulation of transcription.Nucleosome/chromatin assembly factor group	Vv_10002937	MULTIPLE HITS: 2 | TC69124;DV941424 | TC69124: homologue to UP|O04235_VICFA (O04235) Transcription factor, partial (8%) AND DV941424:	-1.03673	-1.03597	-0.863751	-0.641349	-0.326715	-0.291761	-0.536093	-0.540391	0.470711
765	27.3.66	RNA.regulation of transcription.Psudo ARR transcription factor family	Vv_10005702	MULTIPLE HITS: 2 | CA815595;CA817621 | CA815595: similar to GP|10281006|dbj|BAB13743. pseudo-response regulator 5 {Arabidopsis thaliana}, partial (20%) AND CA817621: weakly similar to GP|10281000|dbj|BAB13741. pseudo-response regulator 9 {Arabidopsis thaliana}, partial (23%)	0.30336	0.531133	0.765705	0.870589	0.0210005	0.090348	-0.415967	-0.110695	-0.721525
766	27.3.67	RNA.regulation of transcription.putative transcription regulator	Vv_10001750	TC64085: similar to UP|Q6ZFU2_ORYSA (Q6ZFU2) DNA-binding protein-like, partial (46%)	-0.936283	-1.62047	-0.677583	-1.21735	0.243129	-0.244476	0.42129	-0.0991256	1.19313
767	27.3.67	RNA.regulation of transcription.putative transcription regulator	Vv_10004114	MULTIPLE HITS: 2 | TC58287;TC52480 | TC58287: similar to UP|REMO_SOLTU (P93788) Remorin (pp34), partial (64%) AND TC52480: similar to UP|REMO_SOLTU (P93788) Remorin (pp34), partial (64%)	0.686812	1.22264	0.587465	0.553416	-0.506511	0.204109	-0.123352	-0.0999609	-0.894012
768	27.3.67	RNA.regulation of transcription.putative transcription regulator	Vv_10009488	TC54824: similar to UP|Q84VX7_ARATH (Q84VX7) At1g51540, partial (62%)	0.087278	0.764829	0.273752	0.209102	0.900488	0.982617	0.876378	0.951535	0.594014
769	27.3.67	RNA.regulation of transcription.putative transcription regulator	Vv_10010039	TC68244: similar to UP|Q9LQZ9_ARATH (Q9LQZ9) F10A5.22, partial (55%)	-0.148295	0.440052	0.152635	-0.00100846	0.514058	0.74588	0.651908	0.459805	0.482067
770	27.3.67	RNA.regulation of transcription.putative transcription regulator	Vv_10013972	TC59390: similar to UP|Q9SH33_ARATH (Q9SH33) F2K11.15, partial (13%)	-0.968422	0.0556894	-1.14723	-1.30567	0.125675	0.624947	0.045824	0.160581	1.08066
771	27.3.67	RNA.regulation of transcription.putative transcription regulator	Vv_10014094	TC68244: similar to UP|Q9LQZ9_ARATH (Q9LQZ9) F10A5.22, partial (55%)	-0.0201672	0.549425	0.215737	0.170229	0.703078	0.803178	0.803805	0.537139	0.482994
772	27.3.69	RNA.regulation of transcription.SET-domain transcriptional regulator family	Vv_10008643	MULTIPLE HITS: 2 | CF210292;TC57612 | CF210292: AND TC57612: similar to UP|Q93YF5_TOBAC (Q93YF5) SET-domain-containing protein, partial (30%)	-0.902644	-0.779181	-0.809274	-0.439077	0.115488	0.178214	-0.0688583	-0.39399	0.690257
	27.3.7	RNA.regulation of transcription.C2C2(Zn) CO-like, Constans-like zinc finger family
773	27.3.7	RNA.regulation of transcription.C2C2(Zn) CO-like, Constans-like zinc finger family	Vv_10001186	MULTIPLE HITS: 4 | TC59037;TC57538;CB345740;CB345534 | TC59037: similar to RF|NP_197875.2|30689668|NM_122402 transcription factor/ zinc ion binding {Arabidopsis thaliana} (exp=-1; wgp=0; cg=0), partial (50%) AND TC57538: similar to RF|NP_197875.2|30689668|NM_122402 transcription factor/ zinc ion binding {Arabidopsis thaliana} (exp=-1; wgp=0; cg=0), partial (26%) AND CB345740: AND CB345534: simila…	0.709804	0.312791	0.419441	0.469636	-0.607163	-0.215488	-0.213044	0.00598775	-0.735345
774	27.3.7	RNA.regulation of transcription.C2C2(Zn) CO-like, Constans-like zinc finger family	Vv_10002777	TC67200: homologue to UP|COL6_ARATH (Q8LG76) Zinc finger protein CONSTANS-LIKE 6, partial (13%)	0.618525	0.585598	0.840764	0.781031	-0.93039	0.80021	-0.162108	-0.211807	-0.832504
775	27.3.7	RNA.regulation of transcription.C2C2(Zn) CO-like, Constans-like zinc finger family	Vv_10003005	TC61179: similar to RF|NP_176986.1|15221299|NM_105490 transcription factor/ zinc ion binding {Arabidopsis thaliana} (exp=-1; wgp=0; cg=0), partial (8%)	1.76309	0.776049	1.17053	0.718052	-0.881341	-0.389197	0.28091	-0.0412064	-1.36464
776	27.3.7	RNA.regulation of transcription.C2C2(Zn) CO-like, Constans-like zinc finger family	Vv_10004468	MULTIPLE HITS: 2 | TC60549;TC53438 | TC60549: similar to UP|Q308N9_SOYBN (Q308N9) Salt-tolerance protein, partial (19%) AND TC53438: similar to UP|Q308N9_SOYBN (Q308N9) Salt-tolerance protein, partial (74%)	0.73914	1.18311	0.453697	0.218479	-0.809333	-0.28851	-0.33262	0.103155	-0.980434
777	27.3.7	RNA.regulation of transcription.C2C2(Zn) CO-like, Constans-like zinc finger family	Vv_10006289	MULTIPLE HITS: 5 | CB345534;TC59037;TC57538;CF983773;CB345740 | CB345534: similar to GP|4091806|gb|AAC99310.1| CONSTANS-like protein 2 {Malus x domestica}, partial (29%) AND TC59037: similar to RF|NP_197875.2|30689668|NM_122402 transcription factor/ zinc ion binding {Arabidopsis thaliana} (exp=-1; wgp=0; cg=0), partial (50%) AND TC57538: similar to RF|NP_197875.2|30689668|NM_122402 transcription …	-0.182281	-0.074621	-0.0540559	-0.30657	0.429055	0.678332	0.206076	0.107183	0.509543
778	27.3.7	RNA.regulation of transcription.C2C2(Zn) CO-like, Constans-like zinc finger family	Vv_10007829	TC61581: weakly similar to RF|NP_194461.1|15237049|NM_118865 transcription factor/ zinc ion binding {Arabidopsis thaliana} (exp=-1; wgp=0; cg=0), partial (21%)	0.883726	0.618273	0.532164	0.475236	-0.365068	-0.540499	-0.340122	0.221574	-0.883378
779	27.3.7	RNA.regulation of transcription.C2C2(Zn) CO-like, Constans-like zinc finger family	Vv_10010571	TC62533:	-0.605977	-0.111319	-0.370858	-0.105204	-0.0519142	0.479587	0.387774	0.0214289	0.507558
780	27.3.7	RNA.regulation of transcription.C2C2(Zn) CO-like, Constans-like zinc finger family	Vv_10012293	TC67200: homologue to UP|COL6_ARATH (Q8LG76) Zinc finger protein CONSTANS-LIKE 6, partial (13%)	0.7031	0.881955	0.857773	0.760384	-0.815197	0.865571	-0.0897905	-0.0677129	-0.827585
781	27.3.71	RNA.regulation of transcription.SNF7	Vv_10004467	MULTIPLE HITS: 2 | TC54954;CA810487 | TC54954: similar to UP|Q8H430_ORYSA (Q8H430) Breast adenocarcinoma marker-like, partial (98%) AND CA810487:	-0.44856	-0.269612	-0.34201	-0.446277	0.0344041	0.1055	0.00842291	-0.0888036	0.391496
782	27.3.8	RNA.regulation of transcription.C2C2(Zn) DOF zinc finger family	Vv_10001613	MULTIPLE HITS: 2 | TC64354;TC61022 | TC64354: similar to UP|O82027_TOBAC (O82027) Dof zinc finger protein (Fragment), partial (35%) AND TC61022: similar to RF|NP_182182.2|30690446|NM_130224 DAG2 (DOF AFFECTING GERMINATION 2); DNA binding {Arabidopsis thaliana} (exp=-1; wgp=0; cg=0), partial (10%)	-2.26263	-1.78249	-2.38192	-2.26261	-0.278499	-0.588072	-0.107328	-0.301718	1.85351
783	27.3.8	RNA.regulation of transcription.C2C2(Zn) DOF zinc finger family	Vv_10005578	CA810654:	-0.697292	-0.30719	-0.621672	-0.221835	0.0272	0.70821	0.270334	-0.304903	0.637207
784	27.3.81	RNA.regulation of transcription.S1FA	Vv_10006339	MULTIPLE HITS: 4 | CB346374;TC67750;TC62872;TC62236 | CB346374: AND TC67750: similar to UP|S1FA2_ORYSA (Q7XLX6) DNA-binding protein S1FA2, partial (78%) AND TC62872: similar to UP|S1FA2_ORYSA (Q7XLX6) DNA-binding protein S1FA2, partial (78%) AND TC62236: similar to UP|S1FA2_ORYSA (Q7XLX6) DNA-binding protein S1FA2, partial (78%)	0.327645	-0.266979	0.600409	0.449139	-0.289457	-0.609648	-0.594925	-0.201005	-0.701312
785	27.3.9	RNA.regulation of transcription.C2C2(Zn) GATA transcription factor family	Vv_10002071	MULTIPLE HITS: 2 | TC66891;TC64257 | TC66891: similar to UP|Q76DY2_TOBAC (Q76DY2) AG-motif binding protein-2, partial (35%) AND TC64257: similar to UP|Q76DY2_TOBAC (Q76DY2) AG-motif binding protein-2, partial (28%)	0.305818	0.787531	0.0861534	0.186913	-0.5441	-0.468395	-0.103618	-0.0333221	-0.628963
786	27.3.9	RNA.regulation of transcription.C2C2(Zn) GATA transcription factor family	Vv_10005098	TC56643: homologue to UP|GAT24_ARATH (Q5HZ36) GATA transcription factor 24, partial (16%)	1.30785	0.870273	0.962713	0.975849	-0.180839	0.377198	0.0857936	0.29886	-0.883919
787	27.3.99	RNA.regulation of transcription.unclassified	Vv_10000962	TC51925:	-0.563288	-0.689152	-0.714699	-0.571281	0.189996	0.144935	0.155424	-0.191161	0.709404
788	27.3.99	RNA.regulation of transcription.unclassified	Vv_10001200	TC63106: similar to GB|AAP13415.1|30023764|BT006307 At2g41380 {Arabidopsis thaliana} (exp=-1; wgp=0; cg=0), partial (55%)	-2.04569	-1.61699	-2.12155	-2.1734	-0.586126	-0.567837	0.116151	-0.301718	1.65453
789	27.3.99	RNA.regulation of transcription.unclassified	Vv_10001253	TC57402: similar to GB|AAF68120.1|7715602|AC010793 F20B17.14 {Arabidopsis thaliana} (exp=0; wgp=1; cg=0), partial (6%)	0.641923	0.762849	0.459158	0.695069	-0.634193	0.163045	-0.158908	0.148131	-0.760231
790	27.3.99	RNA.regulation of transcription.unclassified	Vv_10003485	TC65977: homologue to RF|NP_196708.1|15239055|NM_121185 DNA binding {Arabidopsis thaliana} (exp=-1; wgp=0; cg=0), partial (4%)	-0.487054	-0.454734	-0.705648	-0.897534	-0.186362	-0.262928	-0.0392898	0.0510422	0.526858
791	27.3.99	RNA.regulation of transcription.unclassified	Vv_10004114	MULTIPLE HITS: 2 | TC58287;TC52480 | TC58287: similar to UP|REMO_SOLTU (P93788) Remorin (pp34), partial (64%) AND TC52480: similar to UP|REMO_SOLTU (P93788) Remorin (pp34), partial (64%) AND TC58287: similar to UP|REMO_SOLTU (P93788) Remorin (pp34), partial (64%) AND TC52480: similar to UP|REMO_SOLTU (P93788) Remorin (pp34), partial (64%)	0.686812	1.22264	0.587465	0.553416	-0.506511	0.204109	-0.123352	-0.0999609	-0.894012
792	27.3.99	RNA.regulation of transcription.unclassified	Vv_10004787	TC56660: similar to UP|Y3761_ARATH (Q8RXW0) Protein At3g17611, partial (78%)	0.281351	0.294172	-0.0431868	0.0785336	0.795435	1.25792	0.325304	0.341013	0.5272
793	27.3.99	RNA.regulation of transcription.unclassified	Vv_10005496	MULTIPLE HITS: 2 | CA807881;TC57148 | CA807881: AND TC57148: weakly similar to UP|Q8H9F4_NICSY (Q8H9F4) 41 kD chloroplast nucleoid DNA binding protein (CND41), partial (16%)	0.742193	-0.298442	-0.323171	-0.205043	-1.08262	-0.647585	-0.719817	-0.184573	-0.637534
794	27.3.99	RNA.regulation of transcription.unclassified	Vv_10007099	CB922745:	0.397974	0.335044	0.802538	1.31385	0.106905	0.427371	0.394921	-0.312058	-0.558066
795	27.3.99	RNA.regulation of transcription.unclassified	Vv_10009838	TC67154: similar to UP|Q6WEQ4_ARALY (Q6WEQ4) WD repeat-like protein, partial (44%)	-0.634959	-0.202471	-1.11541	-1.20873	0.297693	0.735128	0.331815	0.383043	1.22731
796	27.3.99	RNA.regulation of transcription.unclassified	Vv_10009841	TC67167: similar to RF|NP_195839.1|15241713|NM_120297 PCS1; aspartic-type endopeptidase/ peptidase {Arabidopsis thaliana} (exp=-1; wgp=0; cg=0), partial (38%)	-0.113603	0.161728	-0.290773	0.157105	1.04911	0.948628	1.20054	0.839404	1.03081
797	27.3.99	RNA.regulation of transcription.unclassified	Vv_10010434	TC64367: similar to RF|NP_177129.1|15222423|NM_105639 Ran GTPase binding {Arabidopsis thaliana} (exp=-1; wgp=0; cg=0), partial (5%)	-0.936283	-1.46093	-0.677583	-0.975254	-0.423977	-0.122935	-0.276191	-0.0662862	0.790164
798	27.3.99	RNA.regulation of transcription.unclassified	Vv_10010437	TC65093: similar to UP|Q801T3_XENLA (Q801T3) LOC397994 protein (Fragment), partial (3%)	-2.23302	-3.42146	-2.16246	-2.47598	1.5725	2.33902	1.88186	0.806943	4.22331
799	27.3.99	RNA.regulation of transcription.unclassified	Vv_10011471	TC51925:	-1.03401	-0.423327	-1.06913	-0.776239	0.119198	0.117202	-0.309912	-0.231105	0.749521
800	27.3.99	RNA.regulation of transcription.unclassified	Vv_10012540	TC58093: similar to UP|Q6Z309_ORYSA (Q6Z309) Remorin protein-like, partial (15%)	-1.80216	-0.716195	-1.39627	-0.752413	0.0468346	0.92067	0.0652545	-0.568854	1.28274
801	27.3.99	RNA.regulation of transcription.unclassified	Vv_10012886	TC65432:	-0.346255	0.0364539	-0.086357	-0.194981	0.443596	0.827716	0.39649	0.344003	0.650736
802	27.3.99	RNA.regulation of transcription.unclassified	Vv_10013966	TC67498: similar to GB|AAP31963.1|30387595|BT006619 At1g01300 {Arabidopsis thaliana} (exp=-1; wgp=0; cg=0), partial (24%)	-2.31655	-2.40377	-2.54119	-1.46937	0.777527	0.818215	0.764428	0.424806	2.87896
803	27.3.99	RNA.regulation of transcription.unclassified	Vv_10014389	TC65093: similar to UP|Q801T3_XENLA (Q801T3) LOC397994 protein (Fragment), partial (3%)	-2.33569	-3.42141	-2.31451	-2.80224	1.25328	2.24158	1.47482	0.349159	4.04817
804	27.4	RNA.RNA binding	Vv_10002556	TC56595: similar to RF|NP_188063.1|15231858|NM_112305 CID9; RNA binding {Arabidopsis thaliana} (exp=-1; wgp=0; cg=0), partial (46%)	0.0718048	0.408891	-0.307077	-0.273979	0.686257	0.605359	0.523563	0.232966	0.537126
805	27.4	RNA.RNA binding	Vv_10006331	TC67771: weakly similar to UP|Q8L779_ARATH (Q8L779) RNA-binding protein-like, partial (6%)	-0.909196	-1.23198	-1.22537	-1.22084	-0.576134	-0.284504	-0.81349	-0.628185	0.571268
806	27.4	RNA.RNA binding	Vv_10008813	TC59763: similar to GB|CAB10416.1|2244996|ATFCA6 salt-inducible protein homolog {Arabidopsis thaliana} (exp=0; wgp=1; cg=0), partial (20%)	-0.113297	0.150796	-0.141789	-0.256501	0.386324	1.25631	0.423839	0.254613	0.670469
807	27.4	RNA.RNA binding	Vv_10009085	MULTIPLE HITS: 3 | TC54289;DV939284;TC59020 | TC54289: similar to UP|O04237_VICFA (O04237) Transcription factor, partial (8%) AND DV939284: AND TC59020: similar to GB|AAN18128.1|23308317|BT000559 At4g16830/dl4440w {Arabidopsis thaliana} (exp=-1; wgp=0; cg=0), partial (6%)	-0.83637	-0.845823	-1.38421	-0.975254	-0.344089	0.448926	-0.276191	-0.35178	0.879631
808	27.4	RNA.RNA binding	Vv_10009909	TC62628: similar to UP|Q94EH8_ARATH (Q94EH8) At1g66260/T6J19_1, partial (9%)	-0.0584502	0.339615	-0.232496	-0.213155	0.557086	0.71678	0.518253	0.371195	0.58195
809	27.4	RNA.RNA binding	Vv_10012501	TC68003:	-0.13184	-0.381874	-0.734692	-0.285872	0.0738309	0.318711	0.0990102	0.0112924	0.50928
810	28.1	DNA.synthesis/chromatin structure	Vv_10000776	TC66811: similar to UP|Q9FGC2_ARATH (Q9FGC2) DNA helicase-like, partial (40%)	0.0291833	-0.280366	0.332203	0.473509	-1.09305	-0.422241	-1.14212	-0.198229	-0.852541
811	28.1	DNA.synthesis/chromatin structure	Vv_10005026	TC53617: similar to UP|Q9FGV0_ARATH (Q9FGV0) Gb|AAD48967.1, partial (12%)	-0.700038	-0.723924	-0.594566	-0.340844	0.936215	1.13027	0.983637	0.423137	1.45816
812	28.1	DNA.synthesis/chromatin structure	Vv_10008390	CF214332:	0.0602061	0.23378	-0.0864503	0.290103	-0.304121	-0.376985	-0.372545	-0.255416	-0.451676
813	28.1	DNA.synthesis/chromatin structure	Vv_10010495	TC66074: similar to RF|NP_177164.1|15223032|NM_105675 PDE317; ATP binding {Arabidopsis thaliana} (exp=-1; wgp=0; cg=0), partial (18%)	-0.126407	-0.357707	-0.307077	-0.0262661	-1.55451	-0.347354	-0.846144	-0.613643	-0.636049
814	28.1	DNA.synthesis/chromatin structure	Vv_10011997	MULTIPLE HITS: 2 | CD012678;TC65697 | CD012678: AND TC65697:	-1.06233	-1.72597	-1.02617	-0.564216	0.202121	0.400182	0.0912353	0.069742	1.28549
815	28.1	DNA.synthesis/chromatin structure	Vv_10013563	TC51707: similar to UP|Q69K57_ORYSA (Q69K57) Smr domain-containing protein-like, partial (30%)	-0.281074	0.312729	-0.246175	0.121879	-0.719738	-0.650393	-0.562626	-0.140256	-0.495093
816	28.1.3	DNA.synthesis/chromatin structure.histone	Vv_10000588	MULTIPLE HITS: 2 | TC52586;TC52214 | TC52586: similar to UP|H1_LYCES (P37218) Histone H1, partial (35%) AND TC52214: similar to UP|H1_LYCES (P37218) Histone H1, partial (35%)	0.135434	0.232174	0.374871	0.640061	-0.627504	0.00347628	-0.431585	-0.370218	-0.702093
817	28.1.3	DNA.synthesis/chromatin structure.histone	Vv_10001103	TC53075: similar to UP|H2AV3_ARATH (Q9C944) Probable histone H2A variant 3 (H2A.F/Z 3), complete	-0.0397778	0.375219	-0.131094	-0.132915	0.401625	0.446734	0.729458	0.602572	0.527239
818	28.1.3	DNA.synthesis/chromatin structure.histone	Vv_10003334	TC52735: similar to UP|H2A_PETCR (P19177) Histone H2A, complete	0.362174	1.17932	0.96381	0.81444	0.348134	0.430906	0.484588	-0.0599878	-0.529025
	28.99	DNA.unspecified
819	28.99	DNA.unspecified	Vv_10000538	TC60724: similar to UP|Q2Q0V7_CUCPE (Q2Q0V7) Patellin 1, partial (54%)	-1.26905	-1.15017	-0.948091	-0.86306	-0.680987	-0.395673	-0.416469	-0.571389	0.541464
820	28.99	DNA.unspecified	Vv_10000706	MULTIPLE HITS: 2 | TC69246;TC68279 | TC69246: similar to UP|O48939_SOYBN (O48939) Polyphosphoinositide binding protein Ssh1p, partial (97%) AND TC68279: similar to UP|O48939_SOYBN (O48939) Polyphosphoinositide binding protein Ssh1p, partial (64%)	0.118388	0.368668	0.0157144	-0.051132	0.596464	0.472075	0.384818	0.695881	0.4244
821	28.99	DNA.unspecified	Vv_10002303	TC63298: weakly similar to UP|Q501H5_ARATH (Q501H5) At1g55690, partial (13%)	-0.988186	-0.760052	-0.855403	-0.54151	-0.0516395	0.0775487	-0.0987413	-0.209899	0.715605
822	28.99	DNA.unspecified	Vv_10002523	TC53801:	-0.852774	-1.52478	-1.5775	-2.29357	-0.687526	-0.71918	-1.03143	-0.713264	0.774306
823	28.99	DNA.unspecified	Vv_10008759	TC61622: similar to UP|PATL6_ARATH (Q9SCU1) Patellin-6, partial (91%)	-0.936283	-1.47601	-1.51048	-1.08019	1.04319	2.03977	0.996837	0.686852	2.4424
824	28.99	DNA.unspecified	Vv_10009943	TC61306: similar to UP|Q2V9B5_SOLTU (Q2V9B5) 3'-5' exonuclease domain-containing protein-like, partial (91%)	-0.951074	-0.202471	-1.09959	-0.575672	0.374844	0.523503	0.180675	0.376463	1.07107
825	29.1	protein.aa activation	Vv_10001499	TC66610: similar to UP|Q9FFC7_ARATH (Q9FFC7) Alanyl-tRNA synthetase, partial (15%)	0.455522	0.63394	0.535101	0.766389	-0.462103	0.270732	-0.327004	0.42564	-0.620922
826	29.1	protein.aa activation	Vv_10001671	TC65828: similar to RF|NP_565938.1|18405465|NM_129628 tRNA binding {Arabidopsis thaliana} (exp=-1; wgp=0; cg=0), partial (42%)	-0.228092	-0.138314	-0.0634865	0.0266528	0.599774	0.496391	0.632071	0.306435	0.609477
827	29.1.1	protein.aa activation.tyrosine-tRNA ligase	Vv_10001684	MULTIPLE HITS: 2 | CN545298;TC55893 | CN545298: AND TC55893: similar to UP|P93363_TOBAC (P93363) Tyrosyl-tRNA synthetase, partial (86%)	-0.391647	-0.515836	-0.408261	-0.29857	-0.0943624	0.152592	0.069452	-0.184968	0.389257
828	29.1.12	protein.aa activation.aspartate-tRNA ligase	Vv_10003253	TC53562: similar to UP|Q8VYA0_ARATH (Q8VYA0) Aspartate--tRNA ligase-like protein, partial (51%)	-0.441148	-0.472599	-0.287458	-0.338337	-0.0877782	0.209465	-0.0226858	-0.157882	0.370165
829	29.1.14	protein.aa activation.glycine-tRNA ligase	Vv_10000563	TC55403: similar to UP|SYGM1_ARATH (O23627) Glycyl-tRNA synthetase 1, mitochondrial precursor (Glycine--tRNA ligase 1) (GlyRS 1) , partial (37%)	-1.74257	-0.804856	-1.61184	-1.53499	-0.362542	0.449872	-0.352046	-0.823907	1.15141
	29.2	protein.synthesis
	29.2.1	protein.synthesis.mito/plastid ribosomal protein
830	29.2.1.1.1.1.12	protein.synthesis.ribosomal protein.prokaryotic.chloroplast.30S subunit.S12	Vv_10000142	MULTIPLE HITS: 2 | TC60315;TC55956 | TC60315: homologue to emb|Y18934.1|CPY18934 Solanum nigrum chloroplast tRNA-Ala, tRNA-Ile, 16S rRNA, tRNA-Val, rps12, rps7, ndhB genes, partial (16%) AND TC55956: ribosomal protein S12 [Vitis vinifera]	0.607021	0.532544	0.583356	0.607571	0.00276502	0.383395	0.2158	0.0593539	-0.417294
831	29.2.1.1.1.1.12	protein.synthesis.ribosomal protein.prokaryotic.chloroplast.30S subunit.S12	Vv_10007701	CD712301: homologue to GP|12584568|emb|CAA58830. ribosomal protein S12 {Helianthus annuus}, partial (36%)	0.909669	1.1981	0.942778	0.628995	0.231491	0.0160585	0.342002	-0.337253	-0.856812
832	29.2.1.1.1.1.13	protein.synthesis.ribosomal protein.prokaryotic.chloroplast.30S subunit.S13	Vv_10004097	MULTIPLE HITS: 2 | TC56999;TC55696 | TC56999: similar to UP|RR13_ARATH (P42732) 30S ribosomal protein S13, chloroplast precursor (CS13), partial (84%) AND TC55696: similar to UP|RR13_ARATH (P42732) 30S ribosomal protein S13, chloroplast precursor (CS13), partial (84%)	0.939952	1.26207	0.77871	0.6706	-0.210722	0.373287	0.129271	0.502402	-0.714273
833	29.2.1.1.1.1.4	protein.synthesis.ribosomal protein.prokaryotic.chloroplast.30S subunit.S4	Vv_10003721	TC55809: homologue to UP|RR4_EUCGG (Q49KZ6) Chloroplast 30S ribosomal protein S4, complete	1.00827	1.94768	0.678278	0.817928	0.185803	0.15227	0.761644	0.315615	-0.759206
834	29.2.1.1.1.2.2	protein.synthesis.ribosomal protein.prokaryotic.chloroplast.50S subunit.L2	Vv_10006279	MULTIPLE HITS: 2 | TC67740;TC65480 | TC67740: ribosomal protein L20 [Vitis vinifera] AND TC65480: similar to UP|RK20_PANGI (Q68RY3) Chloroplast 50S ribosomal protein L20, partial (95%)	-0.32706	0.0556894	-0.0320544	0.144344	0.600179	0.872154	0.603995	0.0193959	0.563701
835	29.2.1.1.1.2.20	protein.synthesis.ribosomal protein.prokaryotic.chloroplast.50S subunit.L20	Vv_10000144	MULTIPLE HITS: 2 | TC67740;TC65480 | TC67740: ribosomal protein L20 [Vitis vinifera] AND TC65480: similar to UP|RK20_PANGI (Q68RY3) Chloroplast 50S ribosomal protein L20, partial (95%)	1.56428	2.23277	1.42803	1.06633	0.415658	0.717007	0.849963	0.730541	-0.89456
836	29.2.1.1.2.1.7	protein.synthesis.ribosomal protein.prokaryotic.mitochondrion.30S subunit.S7	Vv_10002832	TC57062: homologue to UP|RT07_ARATH (P92557) Mitochondrial ribosomal protein S7, partial (95%)	0.684092	1.2108	1.60961	1.20341	0.921352	0.440361	0.631535	0.0134501	-0.675303
837	29.2.1.2.1.12	protein.synthesis.ribosomal protein.eukaryotic.40S subunit.S12	Vv_10003941	MULTIPLE HITS: 4 | DV223160;TC53005;CD719071;TC70247 | DV223160: AND TC53005: similar to UP|RS12_HORVU (Q9XHS0) 40S ribosomal protein S12, partial (87%) AND CD719071: AND TC70247: similar to UP|RS12_HORVU (Q9XHS0) 40S ribosomal protein S12, partial (75%)	-0.130327	0.172603	-0.0966316	-0.31423	0.471805	0.315198	0.383304	0.377829	0.47918
838	29.2.1.2.1.23	protein.synthesis.ribosomal protein.eukaryotic.40S subunit.S23	Vv_10000237	TC67349: homologue to UP|RS23B_ARATH (P49201) 40S ribosomal protein S23-2 (S12), partial (76%)	0.786254	1.31874	1.17531	1.24126	0.00672062	0.645665	0.208492	0.509597	-0.787772
839	29.2.1.2.1.24	protein.synthesis.ribosomal protein.eukaryotic.40S subunit.S24	Vv_10010178	TC61018, Vitis: similar to UP|Q3EAK4_ARATH (Q3EAK4) Protein At3g53470, partial (65%), Ath: expressed protein, ribosomal protein S25, cytosolic, Arabidopsis thaliana, PIR:T08568 or expressed protein, ribosomal protein S25, cytosolic, Arabidopsis thaliana, PIR:T08568	1.18586	1.4355	0.864225	0.599871	-0.584172	-0.10606	-0.205609	0.208651	-1.19316
840	29.2.1.2.1.24	protein.synthesis.ribosomal protein.eukaryotic.40S subunit.S24	Vv_10014198	TC61018, Vitis: similar to UP|Q3EAK4_ARATH (Q3EAK4) Protein At3g53470, partial (65%), Ath: expressed protein, ribosomal protein S25, cytosolic, Arabidopsis thaliana, PIR:T08568 or expressed protein, ribosomal protein S25, cytosolic, Arabidopsis thaliana, PIR:T08568	1.12451	1.57548	0.935935	0.670058	-0.690274	-0.0815825	-0.202672	0.231295	-1.2623
841	29.2.1.2.1.3	protein.synthesis.ribosomal protein.eukaryotic.40S subunit.S3	Vv_10004781	MULTIPLE HITS: 2 | TC63231;TC51766 | TC63231: homologue to UP|Q9FJA6_ARATH (Q9FJA6) 40S ribosomal protein S3 (AT5g35530/MOK9_14), partial (90%) AND TC51766: homologue to UP|Q9FJA6_ARATH (Q9FJA6) 40S ribosomal protein S3 (AT5g35530/MOK9_14), partial (90%)	0.0671123	0.4776	0.221226	0.0334317	0.793027	0.645361	0.711661	0.475574	0.456563
842	29.2.1.2.1.6	protein.synthesis.ribosomal protein.eukaryotic.40S subunit.S6	Vv_10003967	MULTIPLE HITS: 2 | TC52287;TC51846 | TC52287: homologue to UP|O81925_CICAR (O81925) 40S ribosomal protein S6 (Fragment), partial (88%) AND TC51846: homologue to UP|Q3HVK4_SOLTU (Q3HVK4) Ribosomal protein S6-like protein, complete	-0.278318	-0.352662	-0.230321	-0.418779	0.233612	0.0498296	0.098233	0.0309144	0.423167
843	29.2.1.2.1.8	protein.synthesis.ribosomal protein.eukaryotic.40S subunit.S8	Vv_10006290	MULTIPLE HITS: 3 | CB345537;TC53614;TC51802 | CB345537: similar to SP|O81361|RS8_PRUAR 40S ribosomal protein S8. [Apricot] {Prunus armeniaca}, partial (80%) AND TC53614: similar to UP|RS8_PRUAR (O81361) 40S ribosomal protein S8, partial (63%) AND TC51802: similar to UP|RS8_PRUAR (O81361) 40S ribosomal protein S8, complete	0.964727	0.617748	0.787751	0.788755	0.155469	0.329393	0.00687697	0.42515	-0.560523
844	29.2.1.2.2	protein.synthesis.ribosomal protein.eukaryotic.60S subunit	Vv_10002433	TC62011, Vitis: similar to UP|Q6NM52_ARATH (Q6NM52) At4g15770, completeNIP7 PUA, Ath: 60S ribosome subunit biogenesis protein, putative, contains similarity to 60S ribosome subunit biogenesis protein NIP7 (Swiss-Prot:Q08962) (Saccharomyces cerevisiae)	-0.0590592	0.14561	-0.194269	-0.199769	0.402769	0.350456	0.345736	0.14982	0.389067
845	29.2.1.2.2.10	protein.synthesis.ribosomal protein.eukaryotic.60S subunit.L10	Vv_10004001	TC51785, Vitis: similar to UP|RLA0_SOYBN (P50346) 60S acidic ribosomal protein P0, completerplP0 Ribosomal_L10 RplJ Ribosomal_60s RPP1A, Ath: 60S acidic ribosomal protein P0 (RPP0A)	-0.154312	0.111502	-0.0610555	-0.240014	0.305661	0.174312	0.340268	0.321922	0.37151
846	29.2.1.2.2.10	protein.synthesis.ribosomal protein.eukaryotic.60S subunit.L10	Vv_10008940	TC52680: homologue to UP|RL10_VITRI (Q9SPB3) 60S ribosomal protein L10 (QM protein homolog), partial (98%)	-0.289655	-0.276592	-0.658619	-0.66252	0.303594	0.201704	0.293259	-0.00066999	0.671318
847	29.2.1.2.2.141	protein.synthesis.ribosomal protein.eukaryotic.60S subunit.L4/L1	Vv_10008583	TC63286: similar to UP|RL4_PRUAR (Q9XF97) 60S ribosomal protein L4 (L1), complete	-0.172007	-0.424998	-0.3823	-0.332565	0.131789	0.291071	-0.0943838	0.00441822	0.411191
848	29.2.1.2.2.3	protein.synthesis.ribosomal protein.eukaryotic.60S subunit.L3	Vv_10004053	TC52712, Vitis: homologue to UP|Q6TKQ9_TOBAC (Q6TKQ9) Ribosomal protein L3B, partial (95%)rpl3p Ribosomal_L3 RplC rplC, Ath: ARP2;RPL3B;ARABIDOPSIS RIBOSOMAL PROTEIN 2;RIBOSOMAL PROTEIN L3;60S ribosomal protein L3 (RPL3B), identical to ribosomal protein GI:806279 from (Arabidopsis thaliana)	-0.594621	-0.705133	-0.447205	-0.303667	0.170709	0.421238	0.188209	-0.346265	0.621129
849	29.2.1.2.2.5	protein.synthesis.ribosomal protein.eukaryotic.60S subunit.L5	Vv_10004214	TC53300, Vitis: similar to UP|RL5_CUCSA (Q6UNT2) 60S ribosomal protein L5, completerpl18p Ribosomal_L18p RplR, Ath: 60S ribosomal protein L5 (RPL5B), ribosomal protein L5, rice	-0.194629	-0.0971967	-0.314677	-0.483199	0.0345403	0.0753886	0.143989	0.0356891	0.344827
850	29.2.1.2.2.510	protein.synthesis.ribosomal protein.eukaryotic.60S subunit.L10A	Vv_10000463	TC69503: similar to UP|R10AC_ARATH (P59231) 60S ribosomal protein L10a-3, complete	-0.241163	-0.200016	0.0134048	-0.115339	0.685031	0.721574	0.655233	0.20137	0.70158
851	29.2.1.2.2.527	protein.synthesis.ribosomal protein.eukaryotic.60S subunit.L27A	Vv_10004098	TC54932, Vitis: homologue to UP|O82529_PETHY (O82529) Ribosomal protein L27a, partial (94%)rpl15p RplO rplO L15, Ath: 60S ribosomal protein L27A (RPL27aC), identical to 60S ribosomal protein L27A GB:P49637 (Arabidopsis thaliana)	-0.225625	0.294297	-0.471986	-0.626778	0.378501	0.554364	0.354506	-0.146033	0.542857
852	29.2.1.2.2.57	protein.synthesis.ribosomal protein.eukaryotic.60S subunit.L7A	Vv_10004034	TC52489, Vitis: similar to UP|RL7A_ORYSA (P35685) 60S ribosomal protein L7a, completeRibosomal_L7Ae RPL8A rpl7ae, Ath: 60S ribosomal protein L7A (RPL7aB), 60S RIBOSOMAL PROTEIN L7A - Oryza sativa, SWISSPROT:RL7A_ORYSA	0.248343	0.355832	0.434785	0.248842	0.858189	0.683219	0.71583	0.545758	0.378798
853	29.2.1.2.2.7	protein.synthesis.ribosomal protein.eukaryotic.60S subunit.L7	Vv_10000415	TC52246, Vitis: similar to PRF|1909359B|445613|1909359B ribosomal protein L7. {Solanum tuberosum} (exp=-1; wgp=-1; cg=-1), partial (98%)Ribosomal_L7 rpl30p Ribosomal_L30_N Ribosomal_L30_L7 Ribosomal_L30 RpmD, Ath: 60S ribosomal protein L7 (RPL7D), similar to 60S ribosomal protein L7 GB:AAD14525 GI:4262232 from (Arabidopsis thaliana) or 60S ribosomal protein L7 (RPL7D), similar to 60S ribosomal pr…	1.00487	0.72035	1.11665	0.739096	0.376663	0.262311	0.455816	0.287496	-0.549672
854	29.2.3	protein.synthesis.initiation	Vv_10000079	MULTIPLE HITS: 2 | TC64269;TC66902 | TC64269: homologue to UP|SUI1_ORYSA (P33278) Protein translation factor SUI1 homolog (GOS2 protein), partial (98%) AND TC66902: homologue to UP|SUI1_ORYSA (P33278) Protein translation factor SUI1 homolog (GOS2 protein), partial (98%)	-1.21728	-0.530373	-1.32775	-1.45759	0.0579478	0.119814	-0.115308	-0.689959	0.97637
855	29.2.3	protein.synthesis.initiation	Vv_10000135	TC57979: UP|RK16_EUCGG (Q49KW1) Chloroplast 50S ribosomal protein L16, partial (98%)	-0.414765	-0.561868	-0.435219	0.118048	-1.28076	-0.788154	-1.3092	-1.56615	-0.912616
856	29.2.3	protein.synthesis.initiation	Vv_10002475	TC61218: similar to GB|AAL16140.1|16226341|AF428308 AT3g11400/F24K9_7 {Arabidopsis thaliana} (exp=-1; wgp=0; cg=0), partial (87%)	-0.125354	-0.299344	-0.251008	-0.32692	0.306759	0.511235	0.100366	-0.047235	0.468438
857	29.2.3	protein.synthesis.initiation	Vv_10002729	TC60959: similar to GB|AAP68227.1|31711742|BT008788 At5g38640 {Arabidopsis thaliana} (exp=-1; wgp=0; cg=0), partial (28%)	-1.07094	-0.919559	-1.0167	-0.93206	-0.290061	-0.295446	-0.478597	-0.206285	0.667218
858	29.2.3	protein.synthesis.initiation	Vv_10002961	TC64699: similar to GB|AAL16140.1|16226341|AF428308 AT3g11400/F24K9_7 {Arabidopsis thaliana} (exp=-1; wgp=0; cg=0), partial (89%)	-0.313819	-0.140863	-0.37777	-0.487981	-0.0560403	0.187459	0.0268886	-0.0180803	0.365165
859	29.2.3	protein.synthesis.initiation	Vv_10003777	MULTIPLE HITS: 3 | DV220812;TC63192;TC53535 | DV220812: AND TC63192: homologue to UP|Q71F44_HEVBR (Q71F44) Eukaryotic translation initiation factor 5A isoform VIII (Fragment), complete AND TC53535: homologue to UP|Q71F44_HEVBR (Q71F44) Eukaryotic translation initiation factor 5A isoform VIII (Fragment), complete	0.606172	0.658007	0.715538	0.417211	0.0121549	0.193769	0.18975	0.286063	-0.428798
860	29.2.3	protein.synthesis.initiation	Vv_10003974	TC54965: homologue to UP|Q5Z847_ORYSA (Q5Z847) Eukaryotic initiation factor 4A, partial (57%)	-0.0781396	0.168653	0.0543587	-0.102355	0.529231	0.48739	0.643009	0.409184	0.506574
861	29.2.3	protein.synthesis.initiation	Vv_10004609	MULTIPLE HITS: 2 | CB342370;TC59526 | CB342370: AND TC59526: similar to RF|NP_567851.1|18417644|NM_119215 translation initiation factor {Arabidopsis thaliana} (exp=-1; wgp=0; cg=0), partial (64%)	1.07567	1.33942	0.841047	0.594623	0.217318	0.525237	0.339757	0.543218	-0.556308
862	29.2.3	protein.synthesis.initiation	Vv_10006214	CB343723: similar to GP|13774366|gb|AAK38851.1 translation initiation factor IF1 {Vitis sp. Qiu 94046}, partial (70%)	0.526976	1.19162	0.505867	0.5342	-0.318093	0.641815	0.0715597	-0.00404523	-0.591857
863	29.2.3	protein.synthesis.initiation	Vv_10006237	MULTIPLE HITS: 3 | CB344180;CB344236;TC56764 | CB344180: weakly similar to GP|170753|gb|AAA34296.1|| initiation factor (iso)4F p28 subunit {Triticum aestivum}, partial (38%) AND CB344236: AND TC56764: similar to UP|Q4PZB3_CAPAN (Q4PZB3) Eukaryotic initiation factor 4E, partial (89%)	-0.214477	-0.0652278	-0.185158	-0.410132	0.33207	0.549104	0.215774	0.00847341	0.495104
864	29.2.3	protein.synthesis.initiation	Vv_10011137	TC68348: similar to UP|IF5_PHAVU (P48724) Eukaryotic translation initiation factor 5 (eIF-5), partial (46%)	-0.238862	-0.0751738	0.0207684	0.0458951	0.278163	0.370865	0.209905	0.393013	0.374829
865	29.2.3	protein.synthesis.initiation	Vv_10011319	TC57979: UP|RK16_EUCGG (Q49KW1) Chloroplast 50S ribosomal protein L16, partial (98%)	-0.353732	-0.304716	-0.313509	0.169614	-1.21017	-0.688039	-1.29815	-1.53041	-0.981106
866	29.2.4	protein.synthesis.elongation	Vv_10000041	MULTIPLE HITS: 3 | TC51814;CA816997;CB339571 | TC51814: similar to UP|Q2HUT9_MEDTR (Q2HUT9) Nascent polypeptide-associated complex NAC; UBA-like, partial (97%) AND CA816997: AND CB339571: similar to GP|15081680|gb|AAK82495.1 AT3g12390/T2E22_130 {Arabidopsis thaliana}, partial (44%)	-0.153444	0.0932778	-0.00269466	-0.100762	0.333328	0.482714	0.601926	0.425309	0.501725
867	29.2.4	protein.synthesis.elongation	Vv_10000114	TC57837: homologue to UP|Q9LN13_ARATH (Q9LN13) T6D22.2, partial (17%)	-0.203972	0.0104735	-0.214117	-0.130683	0.28949	0.550165	0.344747	0.0193148	0.435504
868	29.2.4	protein.synthesis.elongation	Vv_10000116	TC52884: homologue to UP|Q5J1K3_ELAGV (Q5J1K3) Elongation factor 1-alpha 1, partial (78%)	-0.492448	-0.45055	-0.550168	-0.57499	-0.241702	-0.0227157	-0.14707	-0.0676567	0.397253
869	29.2.4	protein.synthesis.elongation	Vv_10000261	TC69925: similar to UP|Q7XYB6_WHEAT (Q7XYB6) Elongation factor (Fragment), partial (61%)	0.879009	1.70471	0.721957	0.40761	-0.36346	0.553302	0.141595	0.374937	-0.751728
870	29.2.4	protein.synthesis.elongation	Vv_10004832	TC54619: similar to UP|EF1G_PRUAV (Q9FUM1) Elongation factor 1-gamma (EF-1-gamma) (eEF-1B gamma), complete	-0.0952996	-0.283173	-0.380559	-0.481782	0.126647	0.133279	0.12581	0.0893821	0.428983
871	29.2.4	protein.synthesis.elongation	Vv_10006013	MULTIPLE HITS: 3 | CB339571;TC51814;CA816997 | CB339571: similar to GP|15081680|gb|AAK82495.1 AT3g12390/T2E22_130 {Arabidopsis thaliana}, partial (44%) AND TC51814: similar to UP|Q2HUT9_MEDTR (Q2HUT9) Nascent polypeptide-associated complex NAC; UBA-like, partial (97%) AND CA816997:	-0.256659	0.0902329	-0.175514	-0.12298	0.371819	0.398597	0.573948	0.090952	0.475059
872	29.2.4	protein.synthesis.elongation	Vv_10006272	MULTIPLE HITS: 6 | TC70711;TC69559;TC65250;TC54425;TC52678;TC71110 | TC70711: homologue to UP|Q9LN13_ARATH (Q9LN13) T6D22.2, partial (28%) AND TC69559: homologue to UP|Q9LN13_ARATH (Q9LN13) T6D22.2, partial (25%) AND TC65250: homologue to UP|Q9LN13_ARATH (Q9LN13) T6D22.2, partial (47%) AND TC54425: homologue to UP|Q5J1K3_ELAGV (Q5J1K3) Elongation factor 1-alpha 1, complete AND TC52678: homologue …	-0.974896	0.213813	-1.07422	-1.14017	-0.116821	0.497191	0.260454	-0.185467	0.857708
873	29.2.4	protein.synthesis.elongation	Vv_10006515	CB349443:	0.151612	0.46251	-0.0458894	0.385325	-0.304121	0.0944546	-0.77137	-0.205873	-0.535117
874	29.2.4	protein.synthesis.elongation	Vv_10009344	TC64318: similar to UP|Q6SYB1_TRIPR (Q6SYB1) GTP-binding protein TypA, partial (33%)	0.598356	0.843341	0.685838	0.520814	-0.12746	0.169452	-0.0872031	0.0750625	-0.654624
875	29.2.4	protein.synthesis.elongation	Vv_10010512	TC66117: homologue to GB|CAA50573.1|402753|GMFUSA translation elongation factor EF-G {Glycine max} (exp=-1; wgp=0; cg=0), partial (42%)	0.96898	0.669524	1.09343	1.62864	-0.304318	0.745114	-0.277055	-0.184584	-1.09536
876	29.2.4	protein.synthesis.elongation	Vv_10011036	TC65250: homologue to UP|Q9LN13_ARATH (Q9LN13) T6D22.2, partial (47%)	-0.071651	-0.138755	0.19701	0.235973	0.324375	0.461962	0.45317	0.4303	0.361807
877	29.2.5	protein.synthesis.release	Vv_10000343	MULTIPLE HITS: 2 | TC70421;TC54049 | TC70421: similar to RF|XP_469434.1|50918075|XM_469434 eukaryotic peptide chain release factor subunit 1-3 (eRF1-3) {Oryza sativa (japonica cultivar-group)} (exp=-1; wgp=0; cg=0), partial (65%) AND TC54049: similar to UP|Q2VCK6_SOLTU (Q2VCK6) Eukaryotic peptide chain release factor subunit 1-3-like, partial (28%)	-0.667208	-0.585993	-0.76007	-0.942664	-0.111443	-0.174102	-0.0182731	0.508848	0.790242
878	29.3.1	protein.targeting.nucleus	Vv_10008717	TC60762: similar to RF|NP_194494.2|22328982|NM_118900 protein transporter {Arabidopsis thaliana} (exp=-1; wgp=0; cg=0), partial (6%)	-0.333028	-0.446723	-0.62272	-0.837732	0.422128	0.20666	0.482717	0.125812	0.86938
879	29.3.2	protein.targeting.mitochondria	Vv_10000886	TC61731: similar to UP|TIM13_ORYSA (Q9XGY5) Mitochondrial import inner membrane translocase subunit Tim13, partial (94%)	-0.171694	0.60715	-0.148376	-0.411638	0.770135	0.755406	0.683128	0.363027	0.674063
880	29.3.3	protein.targeting.chloroplast	Vv_10002593	TC57025: similar to UP|Q9FR37_ARATH (Q9FR37) Amidase (At1g08980/F7G19_15), partial (86%)	0.399264	0.446415	0.255983	0.248848	0.618508	0.73528	0.705658	0.791506	0.375111
881	29.3.3	protein.targeting.chloroplast	Vv_10002697	TC67591: similar to UP|SECA_PEA (Q41062) Preprotein translocase secA subunit, chloroplast precursor, partial (11%)	0.411745	0.131684	0.96957	1.49563	-0.17392	-0.00121845	-0.107328	-0.351487	-0.910645
882	29.3.3	protein.targeting.chloroplast	Vv_10005558	CA810071: similar to PIR|T06499|T06499 Rieske [2Fe-2S] iron-sulfur protein tic55 - garden pea, partial (19%)	0.798053	0.15374	0.292204	0.034669	-0.167946	-0.690657	-0.199326	-0.00784462	-0.58611
883	29.3.4.3	protein.targeting.secretory pathway.vacuole	Vv_10000290	TC60197: similar to UP|VPE_CITSI (P49043) Vacuolar processing enzyme precursor (VPE) , partial (89%)	0.0450235	0.281928	0.0779587	0.0697469	0.409732	0.512932	0.476739	0.517823	0.360642
884	29.3.4.3	protein.targeting.secretory pathway.vacuole	Vv_10001976	MULTIPLE HITS: 2 | TC65180;TC59221 | TC65180: similar to UP|VPS33_ARATH (Q94KJ7) Vacuolar protein-sorting protein 33 homolog (AtVPS33), partial (22%) AND TC59221: similar to UP|VPS33_ARATH (Q94KJ7) Vacuolar protein-sorting protein 33 homolog (AtVPS33), partial (53%)	-0.0758308	0.0277962	-0.0358739	0.153598	0.44871	0.519826	0.479728	0.262511	0.410272
885	29.3.4.3	protein.targeting.secretory pathway.vacuole	Vv_10002438	TC65124: similar to UP|Q9LLQ4_SESIN (Q9LLQ4) Asparaginyl endopeptidase, partial (33%)	-0.731648	-1.01901	-0.76914	-0.979413	-0.269196	0.0300875	0.269658	0.698447	1.05705
886	29.3.4.3	protein.targeting.secretory pathway.vacuole	Vv_10009384	TC60090: similar to UP|VSR4_ARATH (Q56ZQ3) Vacuolar sorting receptor 4 precursor (AtVSR4) (Epidermal growth factor receptor-like protein 2b) (AtELP2b) (BP80-like protein a) (AtBP80a), partial (58%)	1.10054	1.50122	1.34747	0.525592	0.600726	0.23806	0.819756	0.479538	-0.584184
887	29.3.4.3	protein.targeting.secretory pathway.vacuole	Vv_10009671	TC64049: similar to GB|AAC39472.1|2921406|AF036234 vacuolar protein sorting homolog {Arabidopsis thaliana} (exp=-1; wgp=0; cg=0), partial (7%)	-0.470808	-0.578408	-0.510815	-0.280383	-0.127894	0.157998	-0.126252	-0.0791293	0.416284
888	29.3.4.3	protein.targeting.secretory pathway.vacuole	Vv_10014241	TC56176: similar to RF|NP_196112.1|15238374|NM_120574 transporter {Arabidopsis thaliana} (exp=-1; wgp=0; cg=0), partial (20%)	-1.04759	-0.596512	-1.00046	-0.449095	-0.0222553	0.248496	-0.260807	-0.14532	0.728442
889	29.3.4.99	protein.targeting.secretory pathway.unspecified	Vv_10005474	MULTIPLE HITS: 2 | BQ800323;CF404380 | BQ800323: similar to GP|17065164|gb|AAL32736.1 ADP-ribosylation factor-like protein {Arabidopsis thaliana}, partial (71%) AND CF404380:	0.0694935	0.0145406	0.0497282	0.0282138	-0.151435	-0.604827	-0.432131	-0.226244	-0.394153
890	29.3.4.99	protein.targeting.secretory pathway.unspecified	Vv_10008443	TC63707: similar to UP|SNAG_ARATH (Q9SPE5) Gamma-soluble NSF attachment protein (Gamma-SNAP) (N-ethylmaleimide-sensitive factor attachment protein, gamma), partial (95%)	-0.319686	0.0971983	-0.429299	-0.529823	0.236693	0.118803	0.19758	0.485533	0.555055
891	29.3.4.99	protein.targeting.secretory pathway.unspecified	Vv_10008888	MULTIPLE HITS: 2 | TC54497;TC61684 | TC54497: similar to UP|Q9MAZ7_LYCES (Q9MAZ7) Nonclathrin coat protein zeta1-COP, partial (94%) AND TC61684: similar to UP|Q9MAZ7_LYCES (Q9MAZ7) Nonclathrin coat protein zeta1-COP, partial (94%)	-1.00846	-1.51814	-1.97522	-2.93665	-0.49783	-0.223703	-1.25007	-0.692809	1.19351
892	29.4	protein.postranslational modification	Vv_10000645	TC68116: similar to UP|Q9FKL0_ARATH (Q9FKL0) SNF1 related protein kinase-like protein, partial (25%)	0.0101549	-0.482229	-0.385284	-0.00295408	-1.29964	-1.31484	-1.09059	-0.661151	-0.876478
893	29.4	protein.postranslational modification	Vv_10000896	TC58272: similar to UP|Q9SUL7_ARATH (Q9SUL7) SNF1 like protein kinase (CBL-interacting protein kinase 4), partial (11%)	-0.936283	-2.16086	-0.677583	-1.45021	-0.10937	-0.366907	0.0133982	-0.181438	1.14515
894	29.4	protein.postranslational modification	Vv_10000940	MULTIPLE HITS: 2 | TC59107;CB969437 | TC59107: similar to UP|Q5DW43_PHAVU (Q5DW43) Phototropin, partial (32%) AND CB969437:	-0.413849	-0.52926	-0.260278	0.404484	-1.69459	-1.44051	-1.62422	-0.650266	-1.15267
895	29.4	protein.postranslational modification	Vv_10000959	TC69872: similar to UP|Q6RFY3_LYCES (Q6RFY3) MAP3Ka, partial (28%)	-0.552993	-0.697762	-0.461681	-0.503545	0.0472214	-0.0559195	0.0311236	-0.0427106	0.548924
896	29.4	protein.postranslational modification	Vv_10001001	TC55713: homologue to UP|PPX2_ARATH (P48528) Serine/threonine-protein phosphatase PP-X isozyme 2 , complete	0.709719	0.500746	0.6196	0.554149	-0.0438408	0.0312698	-0.0086369	0.569462	-0.45899
897	29.4	protein.postranslational modification	Vv_10001329	TC59713: similar to UP|P93320_MEDSA (P93320) Cdc2MsC protein, partial (44%)	-0.15341	-0.0622186	-0.0872452	-0.0622991	0.282625	0.524056	0.19946	0.172081	0.385849
898	29.4	protein.postranslational modification	Vv_10001429	TC56775: similar to UP|Q2HW27_MEDTR (Q2HW27) Protein phosphatase 2C-like, complete	-0.058264	-0.0836351	-0.237886	0.0725036	0.594425	0.545416	0.426749	0.43387	0.576935
899	29.4	protein.postranslational modification	Vv_10001638	TC58797: similar to UP|Q8LPJ1_ARATH (Q8LPJ1) Protein kinase ADK1-like protein (Casein kinase 1-like protein 6), partial (72%)	-0.40797	-0.875926	-0.721058	-0.665046	-0.183366	-0.106717	-0.328898	0.0253775	0.519099
900	29.4	protein.postranslational modification	Vv_10001777	TC60713: similar to UP|O24139_TOBAC (O24139) Shaggy-like kinase 6 (Nsk6), partial (93%)	-0.420384	-0.684384	-0.492448	-0.492542	-0.0403454	0.37872	-0.153134	-0.390105	0.471223
901	29.4	protein.postranslational modification	Vv_10001810	TC62492: weakly similar to GB|AAM74508.1|21703136|AY123999 AT4g32250/F10M6_110 {Arabidopsis thaliana} (exp=-1; wgp=0; cg=0), partial (36%)	-1.10312	-0.926985	-1.19892	-1.16493	-0.417603	-0.68957	-0.749185	0.033467	0.642767
902	29.4	protein.postranslational modification	Vv_10001930	TC54019: similar to UP|Q6V8Q6_MALDO (Q6V8Q6) Protein kinase (Fragment), partial (71%)	0.236187	0.181769	0.41856	0.39475	-0.169494	-0.186027	-0.0601894	-0.0630503	-0.427507
903	29.4	protein.postranslational modification	Vv_10001963	MULTIPLE HITS: 2 | TC61479;TC58022 | TC61479: similar to UP|Q5MJV4_TOBAC (Q5MJV4) Avr9/Cf-9 rapidly elicited protein 261 (Fragment), partial (86%) AND TC58022: similar to UP|Q56I14_SOYBN (Q56I14) TPR-containing protein kinase, partial (23%)	-0.770467	-0.904833	-0.97408	-0.636919	-0.454177	-0.349795	-0.447198	-0.4383	0.399207
904	29.4	protein.postranslational modification	Vv_10003075	TC58495: similar to UP|Q53VE1_LOTJA (Q53VE1) Ser/Thr protein kinase (Fragment), partial (29%)	0.763692	0.589419	0.859323	0.602511	-0.787294	-0.879926	-0.450918	-0.0479247	-1.24525
905	29.4	protein.postranslational modification	Vv_10003210	TC56729: similar to UP|SAPK1_ORYSA (Q75LR7) Serine/threonine-protein kinase SAPK1 (Osmotic stress/abscisic acid-activated protein kinase 1) , partial (35%)	0.692083	1.024	0.808535	0.629837	1.36751	1.08114	1.32216	1.14884	0.4413
906	29.4	protein.postranslational modification	Vv_10004502	TC55285: similar to UP|Q944A7_ARATH (Q944A7) AT4g35230/F23E12_210, partial (35%)	0.615898	0.571218	0.680358	0.860397	-0.0230536	-0.0561389	0.0400779	0.210987	-0.638999
907	29.4	protein.postranslational modification	Vv_10004623	TC67980: similar to UP|Q5MFV5_ORYSA (Q5MFV5) BTH-induced protein phosphatase 2C 2 K2 form, partial (21%)	-1.36472	-1.25674	-1.58043	-1.34899	-0.233513	-0.0318808	-0.330533	-0.548589	1.10159
908	29.4	protein.postranslational modification	Vv_10004713	MULTIPLE HITS: 2 | TC64996;TC53528 | TC64996: homologue to UP|PP2A4_ARATH (P48578) Serine/threonine-protein phosphatase PP2A-4 catalytic subunit (Protein phosphatase 2A isoform 4) , partial (96%) AND TC53528: homologue to UP|Q9MB04_VICFA (Q9MB04) Type 2A protein phosphatase-3, partial (36%)	0.776892	1.08757	0.761861	0.603925	-0.0471372	-0.125364	0.301289	0.6157	-0.621439
909	29.4	protein.postranslational modification	Vv_10004868	MULTIPLE HITS: 2 | TC59460;TC65746 | TC59460: similar to UP|Q8RVG0_TOBAC (Q8RVG0) Protein phosphatase 2C, partial (60%) AND TC65746: similar to UP|Q9M3V1_FAGSY (Q9M3V1) Protein phpsphatase 2C (PP2C) , partial (27%)	-0.3539	-0.576838	-0.0902303	0.0868085	0.460174	0.607269	0.553895	0.375194	0.732673
910	29.4	protein.postranslational modification	Vv_10005510	TC63396: similar to UP|Q8L6Y9_ARATH (Q8L6Y9) Protein kinase ATN1-like protein, partial (86%)	0.61522	0.210594	0.423905	0.35099	0.0564406	-0.0616097	-0.0863328	0.160306	-0.382976
911	29.4	protein.postranslational modification	Vv_10006453	CB348270: similar to GP|13365564|dbj|BAB39109. P0686E09.1 {Oryza sativa (japonica cultivar-group)}, partial (2%)	0.74621	0.586838	1.12924	0.982511	0.184433	0.641623	0.425247	-0.861431	-0.763731
912	29.4	protein.postranslational modification	Vv_10006709	TC61639: homologue to RF|NP_195009.1|15233958|NM_119436 kinase/ protein serine/threonine kinase {Arabidopsis thaliana} (exp=-1; wgp=0; cg=0), partial (48%)	-0.233962	0.453685	0.666439	0.144344	-0.0676919	-0.345907	-0.292942	-0.476773	-0.553455
913	29.4	protein.postranslational modification	Vv_10007112	TC71116: similar to UP|Q8H0X3_ARATH (Q8H0X3) Serine/threonine protein kinase-like protein, partial (18%)	0.226099	0.475347	0.296258	0.395078	-0.626998	-0.306526	-0.305838	-0.243571	-0.718929
914	29.4	protein.postranslational modification	Vv_10007508	TC60444: weakly similar to UP|Q9LFY0_ARATH (Q9LFY0) T7N9.13, partial (26%)	-0.0498337	-0.0133683	-0.123941	-0.0710633	-0.713289	-0.583093	-0.654254	-0.449358	-0.535447
915	29.4	protein.postranslational modification	Vv_10007574	CD004956: homologue to GP|12597887|gb|AAG60195.1 protein kinase REK {Oryza sativa} [Oryza sativa (japonica cultivar-group)], partial (55%)	0.378418	0.186437	-0.0640298	0.15645	0.443764	0.55763	0.615682	0.590819	0.387655
916	29.4	protein.postranslational modification	Vv_10007827	CD719822:	0.0895631	-0.00351917	0.17437	0.413243	-0.815737	-0.76334	-0.841066	-0.0587663	-0.788142
917	29.4	protein.postranslational modification	Vv_10008252	TC52136: homologue to UP|Q7XZI5_9ROSI (Q7XZI5) Cyclin-dependent kinase, partial (72%)	-0.843385	-0.47854	-1.27135	-0.754371	-0.190893	-0.136546	-0.209597	-0.0246495	0.696491
918	29.4	protein.postranslational modification	Vv_10008293	CF211217: similar to GP|10177030|dbj|BAB10268. contains similarity to protein kinase~gene_id:MQJ2.14 {Arabidopsis thaliana}, partial (32%)	-0.422822	-1.01901	-0.338536	-0.138043	0.352872	0.254252	0.134602	0.539764	0.799975
919	29.4	protein.postranslational modification	Vv_10008429	MULTIPLE HITS: 2 | CF215572;TC69619 | CF215572: AND TC69619: similar to GB|AAQ56838.1|34098911|BT010395 At1g16900 {Arabidopsis thaliana} (exp=-1; wgp=0; cg=0), partial (38%)	0.00520438	-0.461703	-0.665458	-0.463429	0.443941	0.333599	-0.0265878	0.11324	0.612394
920	29.4	protein.postranslational modification	Vv_10008521	TC61876: homologue to UP|Q6VUQ5_LYCES (Q6VUQ5) Protein phosphatase 2A catalytic subunit, complete	-0.695923	-1.02628	-0.823554	-0.908235	-0.409602	-0.424468	-0.485528	-0.181983	0.488103
921	29.4	protein.postranslational modification	Vv_10008569	TC63053: similar to RF|NP_195275.1|15237030|NM_119715 ATP binding {Arabidopsis thaliana} (exp=-1; wgp=0; cg=0), partial (61%)	-0.560985	-0.678467	-0.764069	-0.726463	-0.0512068	0.139403	-0.298122	-0.0874464	0.608153
922	29.4	protein.postranslational modification	Vv_10008722	TC53225: similar to UP|Q9FKL0_ARATH (Q9FKL0) SNF1 related protein kinase-like protein, partial (44%)	-0.161419	0.124543	-0.895756	-0.409624	-2.82057	-1.20339	-1.6298	-0.70379	-1.25382
923	29.4	protein.postranslational modification	Vv_10008805	TC57710: similar to UP|2A5N_ARATH (Q9LU89) Serine/threonine protein phosphatase 2A 59 kDa regulatory subunit B' eta isoform (PP2A, B' subunit, eta isoform) (AtB' eta), partial (77%)	-0.658174	-1.01834	-1.01008	-1.03142	-0.76977	-0.215604	-0.618247	-0.292621	0.455442
924	29.4	protein.postranslational modification	Vv_10009116	TC53219: homologue to UP|Q2HT01_MEDTR (Q2HT01) Protein kinase, partial (15%)	-0.754618	-0.728048	-1.02655	-0.852717	-0.00884263	0.111596	-0.163759	-0.0641142	0.809202
925	29.4	protein.postranslational modification	Vv_10009147	TC57324: similar to UP|O82471_MESCR (O82471) Protein phosphatase-2C, partial (64%)	1.20743	1.11639	0.614298	0.499083	-0.934181	-0.352245	-0.490516	0.385811	-1.20708
926	29.4	protein.postranslational modification	Vv_10009236	TC62738: homologue to UP|PP2A_TOBAC (Q9XGH7) Serine/threonine-protein phosphatase PP2A catalytic subunit , complete	0.363422	0.585997	-0.00229648	0.304926	-0.249544	-0.50311	-0.426672	0.215177	-0.55405
927	29.4	protein.postranslational modification	Vv_10009489	TC68392: weakly similar to UP|Q8H2C2_PERAE (Q8H2C2) Serine/threonine kinase, partial (16%)	-0.405055	-0.864813	-0.50655	-0.667088	-3.51596	-3.95646	-2.91755	-1.77805	-2.43113
928	29.4	protein.postranslational modification	Vv_10009608	TC58392: similar to GB|AAD00239.1|4098172|NTU73938 PK11-C1 {Nicotiana tabacum} (exp=0; wgp=1; cg=0), partial (32%)	0.0126261	-0.0243114	-0.0432183	-0.0607952	0.857594	0.824232	0.924149	0.908297	0.907493
929	29.4	protein.postranslational modification	Vv_10009819	TC61181: similar to UP|Q8LK65_TOBAC (Q8LK65) DNA-binding protein phosphatase 2C, partial (79%)	-0.395054	-0.0930252	-0.728332	-0.290242	0.221808	0.81228	0.312351	-0.103432	0.687415
930	29.4	protein.postranslational modification	Vv_10009864	TC61135: similar to UP|STT7_CHLRE (Q84V18) Serine/threonine-protein kinase stt7, chloroplast precursor , partial (5%) AND TC61135: similar to UP|STT7_CHLRE (Q84V18) Serine/threonine-protein kinase stt7, chloroplast precursor , partial (5%)	0.937712	1.43496	1.14694	0.913744	0.082567	0.806728	0.495733	0.879376	-0.542238
931	29.4	protein.postranslational modification	Vv_10009918	TC69619: similar to GB|AAQ56838.1|34098911|BT010395 At1g16900 {Arabidopsis thaliana} (exp=-1; wgp=0; cg=0), partial (38%)	-0.690101	-0.0467091	-0.600725	-0.757782	0.320271	0.17991	0.00208529	-0.0962874	0.625324
932	29.4	protein.postranslational modification	Vv_10013968	TC69619: similar to GB|AAQ56838.1|34098911|BT010395 At1g16900 {Arabidopsis thaliana} (exp=-1; wgp=0; cg=0), partial (38%)	0.225755	0.861871	0.350355	0.0359586	1.11337	1.01408	0.950637	0.938742	0.635722
933	29.4.1.54	protein.postranslational modification.kinase.receptor like cytoplasmatic kinase IV	Vv_10009630	TC58237: weakly similar to RF|NP_567170.2|22328175|NM_116255 CRCK2; ATP binding {Arabidopsis thaliana} (exp=-1; wgp=0; cg=0), partial (18%)	-0.676635	0.151306	-0.105041	0.0990517	-0.780597	-0.389722	-0.879897	-0.405496	-0.481098
934	29.4.1.57	protein.postranslational modification.kinase.receptor like cytoplasmatic kinase VII	Vv_10001925	MULTIPLE HITS: 2 | BQ794526;TC61637 | BQ794526: AND TC61637: homologue to UP|Q3E9E7_ARATH (Q3E9E7) Protein At5g18610, partial (6%)	-0.549308	-0.514354	-0.328538	-0.563247	0.159035	0.0650198	-0.291689	-0.150832	0.434245
935	29.4.1.57	protein.postranslational modification.kinase.receptor like cytoplasmatic kinase VII	Vv_10002008	TC60507: similar to UP|Q1W203_TOBAC (Q1W203) NAK-type protein kinase, partial (23%)	-0.510354	-0.483535	-0.454815	-0.590642	-0.205603	0.0480509	-0.0301948	-0.348512	0.375772
936	29.4.1.57	protein.postranslational modification.kinase.receptor like cytoplasmatic kinase VII	Vv_10002599	TC60783: similar to UP|Q9LSM2_ARATH (Q9LSM2) Similarity to lectin-like protein kinase, partial (42%)	-0.395579	-0.64429	-0.576254	-0.209972	-0.306708	0.143782	0.0459109	0.0666304	0.443927
937	29.4.1.57	protein.postranslational modification.kinase.receptor like cytoplasmatic kinase VII	Vv_10002922	TC70474: homologue to UP|Q8GRK2_MEDTR (Q8GRK2) Somatic embryogenesis receptor kinase 1, partial (95%)	-0.470348	-0.576534	-0.738748	-0.732133	0.0948092	-0.176547	-0.162944	-0.118504	0.538644
938	29.4.1.57	protein.postranslational modification.kinase.receptor like cytoplasmatic kinase VII	Vv_10003122	TC58624: weakly similar to RF|NP_180150.1|15225191|NM_128139 ATP binding {Arabidopsis thaliana} (exp=-1; wgp=0; cg=0), partial (3%)	-0.561293	-0.527584	-0.601542	-0.385472	0.274572	0.424923	0.0478057	0.334864	0.789514
939	29.4.1.57	protein.postranslational modification.kinase.receptor like cytoplasmatic kinase VII	Vv_10003447	TC66244: similar to RF|NP_195827.1|15241674|NM_120285 kinase {Arabidopsis thaliana} (exp=-1; wgp=0; cg=0), partial (39%)	-1.18404	-1.64787	-0.893515	-0.623811	0.617265	0.564806	0.718101	0.704262	1.73842
940	29.4.1.57	protein.postranslational modification.kinase.receptor like cytoplasmatic kinase VII	Vv_10003649	MULTIPLE HITS: 2 | TC63306;TC55457 | TC63306: similar to RF|NP_192172.1|15235432|NM_116497 ATP binding {Arabidopsis thaliana} (exp=-1; wgp=0; cg=0), partial (27%) AND TC55457: similar to RF|NP_171661.1|15223428|NM_100036 ATP binding {Arabidopsis thaliana} (exp=-1; wgp=0; cg=0), partial (24%)	-1.47722	-1.21921	-1.47625	-1.12779	-0.455151	-0.251569	-0.328657	-0.381759	0.970835
941	29.4.1.57	protein.postranslational modification.kinase.receptor like cytoplasmatic kinase VII	Vv_10005031	MULTIPLE HITS: 2 | TC64063;TC53171 | TC64063: similar to UP|APK1A_ARATH (Q06548) Protein kinase APK1A, chloroplast precursor , partial (43%) AND TC53171: similar to UP|APK1A_ARATH (Q06548) Protein kinase APK1A, chloroplast precursor , partial (23%)	0.352719	0.325047	0.317844	0.351103	-0.457571	-0.107233	-0.550125	-0.226629	-0.672067
942	29.4.1.57	protein.postranslational modification.kinase.receptor like cytoplasmatic kinase VII	Vv_10009720	TC59939: similar to GB|AAK83605.1|15146244|AY049263 At2g17220/T23A1.8 {Arabidopsis thaliana} (exp=-1; wgp=0; cg=0), partial (57%)	0.128886	-0.523518	0.403425	0.434168	-0.94898	-0.558646	-0.469406	-0.827681	-0.811919
943	29.4.1.57	protein.postranslational modification.kinase.receptor like cytoplasmatic kinase VII	Vv_10010845	CF207205:	0.694315	0.868549	0.366868	0.427749	-1.20766	-1.24208	-0.577655	-0.219439	-1.40108
944	29.4.1.57	protein.postranslational modification.kinase.receptor like cytoplasmatic kinase VII	Vv_10012559	TC58624: weakly similar to RF|NP_180150.1|15225191|NM_128139 ATP binding {Arabidopsis thaliana} (exp=-1; wgp=0; cg=0), partial (3%)	-1.35335	-1.08967	-1.61947	-0.925052	0.189107	0.767261	-0.0722569	0.418957	1.57265
945	29.4.1.61	protein.postranslational modification.kinase.receptor like cytoplasmatic kinase X	Vv_10013849	TC69578: similar to RF|NP_182083.1|15225518|NM_130121 ATP binding {Arabidopsis thaliana} (exp=-1; wgp=0; cg=0), partial (4%)	-1.82069	-1.54112	-1.39957	-0.366881	0.190052	0.166565	0.0258869	-0.141865	1.34223
946	29.5	protein.degradation	Vv_10000384	TC68908: similar to GB|AAO64793.1|29028828|BT005858 At1g56700 {Arabidopsis thaliana} (exp=-1; wgp=0; cg=0), partial (58%)	-1.70774	-1.30173	-1.95406	-2.06139	-0.814201	-1.05964	-1.10158	-1.03216	0.754337
947	29.5	protein.degradation	Vv_10001281	TC65305: similar to UP|Q8GZD8_LYCES (Q8GZD8) Neutral leucine aminopeptidase preprotein precursor , partial (95%)	-0.720242	-0.80715	-0.790072	-0.684308	0.28852	0.611309	0.102318	0.185306	1.04731
948	29.5	protein.degradation	Vv_10001610	TC65188: similar to RF|NP_566788.1|18404792|NM_113513 prenyl-dependent CAAX protease {Arabidopsis thaliana} (exp=-1; wgp=0; cg=0), partial (64%)	1.17776	1.48795	0.904768	0.595999	0.12812	0.843662	0.333095	0.4831	-0.594625
949	29.5	protein.degradation	Vv_10002109	TC68170: similar to RF|NP_197814.1|15237923|NM_122332 dipeptidyl-peptidase IV/ serine-type peptidase {Arabidopsis thaliana} (exp=-1; wgp=0; cg=0), partial (58%)	-1.06322	-1.242	-0.975874	-0.839784	-0.291859	-0.0247808	-0.212636	-0.464265	0.781836
950	29.5	protein.degradation	Vv_10003153	TC61768: similar to UP|Q9FLH1_ARATH (Q9FLH1) Lysosomal Pro-X carboxypeptidase, partial (56%)	-0.657032	-0.509986	-0.553946	-0.701582	-0.18762	0.184273	-0.287957	-0.306291	0.456238
951	29.5	protein.degradation	Vv_10003472	TC66048: similar to UP|Q6H7H9_ORYSA (Q6H7H9) Carboxyl-terminal proteinase-like, partial (34%)	-0.56666	-0.308477	-0.979508	-0.832843	0.172856	0.154247	0.255836	0.142938	0.853341
952	29.5	protein.degradation	Vv_10004416	TC55311: similar to RF|NP_177741.3|79382269|NM_106263 prolyl oligopeptidase/ serine-type endopeptidase/ serine-type peptidase {Arabidopsis thaliana} (exp=-1; wgp=0; cg=0), partial (18%)	-0.549755	-0.917568	-0.69742	-0.655554	-0.29668	0.258181	-0.00203571	-0.0281777	0.687896
953	29.5	protein.degradation	Vv_10005654	CA813525:	0.940495	0.443966	0.127152	-0.462599	-0.992974	-0.540528	-0.867467	-0.568302	-1.00457
954	29.5	protein.degradation	Vv_10006609	MULTIPLE HITS: 2 | TC70898;TC64562 | TC70898: weakly similar to UP|Q94AE5_ARATH (Q94AE5) At1g50380/F14I3_27, partial (45%) AND TC64562: weakly similar to UP|Q94AE5_ARATH (Q94AE5) At1g50380/F14I3_27, partial (30%)	0.186962	0.435507	0.362205	0.354356	0.178619	-0.79439	-0.0929093	-0.196103	-0.560953
955	29.5	protein.degradation	Vv_10007486	CB981082:	-0.22752	0.44286	0.0306949	0.144344	-0.26942	-0.347354	-0.72323	-0.632901	-0.590821
956	29.5	protein.degradation	Vv_10007760	CD715998: similar to GP|15010606|gb|AAK73962.1 AT3g27110/MOJ10_21 {Arabidopsis thaliana}, partial (26%)	0.782676	1.26578	0.681317	0.149253	-0.787332	-0.121506	-0.529506	-0.072961	-1.09758
957	29.5	protein.degradation	Vv_10008637	TC54712: similar to UP|Q8S9K2_ARATH (Q8S9K2) At1g75460/F1B16_22, partial (56%)	1.21722	1.90582	1.11788	0.983618	0.0502375	0.650083	0.463742	0.797469	-0.815752
958	29.5	protein.degradation	Vv_10009329	TC63975: similar to UP|Q8L780_ARATH (Q8L780) X-Pro dipeptidase-like protein, partial (52%)	0.358663	0.704433	0.244625	0.378857	-0.24837	0.049962	-0.189492	0.0243005	-0.512544
959	29.5	protein.degradation	Vv_10009376	TC65719: similar to UP|Q9FG66_ARATH (Q9FG66) Acyl-peptide hydrolase-like, partial (49%)	0.72697	0.851306	1.35271	0.990951	0.640213	0.157696	0.555456	0.237312	-0.582814
960	29.5	protein.degradation	Vv_10010106	MULTIPLE HITS: 2 | TC59394;TC54483 | TC59394: weakly similar to UP|Q2L3V1_WHEAT (Q2L3V1) ETEA-like (Expressed in T-cells and eosinophils in atopic dermatitis) protein, partial (42%) AND TC54483: weakly similar to UP|Q2L3D7_BRASY (Q2L3D7) ETEA-like (Expressed in T-cells and eosinophils in atopic dermatitis) protein, partial (32%)	0.336003	-0.833205	-0.381518	-0.197766	0.632649	0.639677	0.361391	0.118598	0.7072
961	29.5	protein.degradation	Vv_10010309	TC53398: weakly similar to RF|NP_174767.1|15219563|NM_103231 ATP-dependent peptidase {Arabidopsis thaliana} (exp=-1; wgp=0; cg=0), partial (52%)	0.973844	1.47607	0.538822	0.596635	-0.143414	0.312134	0.0213623	0.23991	-0.788846
962	29.5	protein.degradation	Vv_10010862	TC56027: similar to UP|Q8GVF6_ORYSA (Q8GVF6) Pyrrolidone carboxyl peptidase-like protein, partial (94%)	-0.631839	0.0480215	-0.68038	-0.809399	0.428994	0.103132	0.557447	0.190482	0.838413
963	29.5	protein.degradation	Vv_10011239	MULTIPLE HITS: 2 | DT008432;TC60015 | DT008432: AND TC60015: clp protease proteolytic subunit [Vitis vinifera]	1.33242	1.78565	1.11194	0.747946	0.528202	0.317864	0.526792	0.501785	-0.775825
964	29.5	protein.degradation	Vv_10011676	TC65188: similar to RF|NP_566788.1|18404792|NM_113513 prenyl-dependent CAAX protease {Arabidopsis thaliana} (exp=-1; wgp=0; cg=0), partial (64%)	0.766996	1.01138	0.22642	0.077163	-0.39808	0.272389	-0.0916181	0.0615229	-0.559437
965	29.5	protein.degradation	Vv_10012615	TC56530: similar to RF|NP_198372.1|15238440|NM_122913 EGY1 (ETHYLENE-DEPENDENT GRAVITROPISM-DEFICIENT AND YELLOW-GREEN 1); sterol regulatory element-binding protein site 2 protease {Arabidopsis thaliana} (exp=-1; wgp=0; cg=0), partial (52%)	-0.732174	0.273732	-0.797509	-0.772364	0.22544	0.53623	0.195388	-0.025611	0.73994
966	29.5	protein.degradation	Vv_10014145	MULTIPLE HITS: 2 | TC59394;TC54483 | TC59394: weakly similar to UP|Q2L3V1_WHEAT (Q2L3V1) ETEA-like (Expressed in T-cells and eosinophils in atopic dermatitis) protein, partial (42%) AND TC54483: weakly similar to UP|Q2L3D7_BRASY (Q2L3D7) ETEA-like (Expressed in T-cells and eosinophils in atopic dermatitis) protein, partial (32%)	-0.135222	-0.615009	-0.381518	-0.266676	0.258084	0.968306	0.487863	0.13339	0.811517
967	29.5	protein.degradation	Vv_10014289	TC53398: weakly similar to RF|NP_174767.1|15219563|NM_103231 ATP-dependent peptidase {Arabidopsis thaliana} (exp=-1; wgp=0; cg=0), partial (52%)	0.674736	1.27741	0.483426	0.469746	-0.567016	0.161138	-0.191093	0.00783116	-0.873615
968	29.5.1	protein.degradation.subtilases	Vv_10008612	TC60334: similar to RF|NP_565330.1|18396193|NM_126605 peptidase/ subtilase {Arabidopsis thaliana} (exp=-1; wgp=0; cg=0), partial (57%)	-1.9388	-2.21746	-1.85261	-0.940297	0.574411	0.811173	0.573871	0.263193	2.29295
969	29.5.1	protein.degradation.subtilases	Vv_10009211	TC66669: similar to UP|Q8W554_ARATH (Q8W554) AT3g14240/MLN21_2, partial (66%)	-0.433797	-0.615009	-0.483727	-1.83648	0.833709	0.968306	0.464886	0.701845	1.58444
970	29.5.1	protein.degradation.subtilases	Vv_10013505	TC52424: similar to UP|Q9LVJ1_ARATH (Q9LVJ1) Cucumisin-like serine protease; subtilisin-like protease (At3g14067), partial (68%)	-0.799887	-1.28092	-0.450855	0.0865426	0.190126	0.745864	0.0363342	-0.0267355	0.847677
971	29.5.11	protein.degradation.ubiquitin	Vv_10009949	MULTIPLE HITS: 2 | CF512835;TC68917 | CF512835: AND TC68917: weakly similar to RF|XP_507530.1|51979363|XM_507530 P0431B06.16 gene product {Oryza sativa (japonica cultivar-group)} (exp=-1; wgp=0; cg=0), partial (47%)	0.0922868	0.334368	0.112383	-0.0749359	-0.306708	-0.330863	-0.585939	-0.330241	-0.504463
972	29.5.11.1	protein.degradation.ubiquitin.ubiquitin	Vv_10010882	MULTIPLE HITS: 2 | TC51857;CF404975 | TC51857: UP|Q39257_PEA (Q39257) Ubiquitin, partial (45%) AND CF404975:	-0.603965	-0.268017	0.0988216	-0.00330533	0.304663	0.126899	0.553443	0.965403	0.681718
973	29.5.11.1	protein.degradation.ubiquitin.ubiquitin	Vv_10011152	MULTIPLE HITS: 5 | CA808171;TC51857;TC51750;TC51750;TC69219 | CA808171: similar to GP|1332579|emb|CAA66667.1 polyubiquitin {Pinus sylvestris}, partial (19%) AND TC51857: UP|Q39257_PEA (Q39257) Ubiquitin, partial (45%) AND TC51750: UP|Q39257_PEA (Q39257) Ubiquitin, complete AND TC51750: UP|Q39257_PEA (Q39257) Ubiquitin, complete AND TC69219: homologue to UP|Q39257_PEA (Q39257) Ubiquitin, partial (…	-0.858051	-1.47418	-0.825344	-0.684042	-0.607028	-0.204546	-0.397089	-0.388349	0.561151
974	29.5.11.1	protein.degradation.ubiquitin.ubiquitin	Vv_10011188	MULTIPLE HITS: 24 | CF604092;BQ796344;TC66086;TC64186;TC64186;TC62702;TC62702;TC57081;TC57081;TC54117;TC54117;TC54117;TC57668;TC51857;TC51750;TC69219;CN006623;CB345312;TC58027;CB345852;CF404975;TC64733;TC53038;TC52385 | CF604092: AND BQ796344: AND TC66086: UP|Q8LBW0_ARATH (Q8LBW0) Ubiquitin homolog, partial (53%) AND TC64186: UP|Q39257_PEA (Q39257) Ubiquitin, partial (66%) AND TC64186: UP|Q39257_…	-0.248191	-0.128069	0.147699	0.275478	0.228302	0.316483	0.497458	0.555545	0.387718
975	29.5.11.1	protein.degradation.ubiquitin.ubiquitin	Vv_10014539	TC62790:	0.71749	0.493509	0.536466	0.563283	-0.208958	0.0122446	-0.186965	0.390247	-0.576045
976	29.5.11.2	protein.degradation.ubiquitin.E1	Vv_10001264	MULTIPLE HITS: 2 | TC60228;CO818602 | TC60228: similar to UP|Q75VJ8_TOBAC (Q75VJ8) Ubiquitin activating enzyme 2, partial (30%) AND CO818602:	-0.691147	-0.573611	-0.179792	0.0556385	0.278167	0.187878	0.243113	0.24551	0.585895
977	29.5.11.2	protein.degradation.ubiquitin.E1	Vv_10006863	TC64503: similar to UP|Q3EDI5_ARATH (Q3EDI5) Protein At1g05180, partial (29%)	-0.526657	-0.390896	-0.414206	-0.146991	0.0621343	0.150295	-0.0316205	-0.150019	0.377385
978	29.5.11.20	protein.degradation.ubiquitin.proteasom	Vv_10000670	TC53881: homologue to UP|PRS6A_LYCES (P54776) 26S protease regulatory subunit 6A homolog (TAT-binding protein homolog 1) (TBP-1) (Mg(2+)-dependent ATPase 1) (LEMA-1), complete	0.115617	-0.373595	0.047749	-0.046469	0.367131	0.563395	0.361341	0.316958	0.466381
979	29.5.11.20	protein.degradation.ubiquitin.proteasom	Vv_10000703	MULTIPLE HITS: 2 | TC62813;TC57047 | TC62813: homologue to UP|PRS6B_ARATH (Q9SEI4) 26S protease regulatory subunit 6B homolog (26S proteasome AAA-ATPase subunit RPT3) (Regulatory particle triple-A ATPase subunit 3), partial (94%) AND TC57047: homologue to UP|O65750_CICAR (O65750) 26S protease regulatory subunit 6 (Fragment), partial (35%)	-0.138194	0.126261	-0.03391	-0.0608755	0.321317	0.560085	0.306167	0.284374	0.394665
980	29.5.11.20	protein.degradation.ubiquitin.proteasom	Vv_10000983	TC55187: homologue to GB|BAB78489.1|17297983|AB037152 26S proteasome regulatory particle non-ATPase subunit11 {Oryza sativa (japonica cultivar-group)} (exp=-1; wgp=0; cg=0), partial (98%)	0.048272	0.0734669	-0.275059	-0.336495	0.225152	0.280969	0.250425	0.196306	0.360667
981	29.5.11.20	protein.degradation.ubiquitin.proteasom	Vv_10001106	TC53960: similar to UP|Q8H1Y2_NICBE (Q8H1Y2) 20S proteasome alpha 6 subunit, partial (83%)	-0.0647669	0.0963498	0.0929673	0.0505015	0.491612	0.804007	0.457782	0.0631695	0.41038
982	29.5.11.20	protein.degradation.ubiquitin.proteasom	Vv_10002368	MULTIPLE HITS: 2 | TC57787;TC55577 | TC57787: homologue to UP|PSD6_ORYSA (Q8W425) 26S proteasome non-ATPase regulatory subunit 6 (26S proteasome regulatory particle non-ATPase subunit 7) (OsRPN7), partial (33%) AND TC55577: similar to UP|PSD6_ORYSA (Q8W425) 26S proteasome non-ATPase regulatory subunit 6 (26S proteasome regulatory particle non-ATPase subunit 7) (OsRPN7), partial (98%)	-0.46492	-0.600315	-0.65581	-0.636963	-0.302352	0.141034	-0.257251	-0.220005	0.429859
983	29.5.11.20	protein.degradation.ubiquitin.proteasom	Vv_10002560	TC53105: similar to UP|PSB6_ARATH (Q8LD27) Proteasome subunit beta type 6 precursor (Proteasome subunit beta type 1) (20S proteasome beta subunit A-1) (Proteasome component CD) , partial (97%)	-0.295587	0.0198152	-0.576183	-0.623517	-0.0128805	0.314059	-0.0346297	-0.0787748	0.415812
984	29.5.11.20	protein.degradation.ubiquitin.proteasom	Vv_10003970	MULTIPLE HITS: 2 | TC68282;TC60568 | TC68282: homologue to UP|PRS7_PRUPE (O64982) 26S protease regulatory subunit 7 (26S proteasome subunit 7) (26S proteasome AAA-ATPase subunit RPT1) (Regulatory particle triple-A ATPase subunit 1), complete AND TC60568: UP|PRS7_ARATH (Q9SSB5) 26S protease regulatory subunit 7 (26S proteasome subunit 7) (26S proteasome AAA-ATPase subunit RPT1a) (Regulatory partic…	-0.276307	-0.520554	-0.172551	-0.0855597	0.197221	0.520007	0.300768	0.14024	0.553302
985	29.5.11.20	protein.degradation.ubiquitin.proteasom	Vv_10004022	TC54380: homologue to UP|PSA4_SPIOL (P52427) Proteasome subunit alpha type 4 (20S proteasome alpha subunit C) (20S proteasome subunit alpha-3) (Proteasome 27 kDa subunit) , complete	0.0175751	0.50945	-0.0635821	-0.0189342	0.563871	0.773066	0.717066	0.458108	0.516901
986	29.5.11.20	protein.degradation.ubiquitin.proteasom	Vv_10004056	MULTIPLE HITS: 2 | TC67564;TC55092 | TC67564: homologue to UP|PSA5_SOYBN (Q9M4T8) Proteasome subunit alpha type 5 (20S proteasome alpha subunit E) (20S proteasome subunit alpha-5) , partial (41%) AND TC55092: homologue to UP|PSA5_SOYBN (Q9M4T8) Proteasome subunit alpha type 5 (20S proteasome alpha subunit E) (20S proteasome subunit alpha-5) , complete	-0.247104	-0.0406291	-0.475511	-0.654353	0.22274	0.551709	0.102075	0.00139168	0.573878
987	29.5.11.20	protein.degradation.ubiquitin.proteasom	Vv_10004555	MULTIPLE HITS: 2 | CD799053;TC55444 | CD799053: AND TC55444: homologue to UP|PSA3_SPIOL (O24362) Proteasome subunit alpha type 3 (20S proteasome alpha subunit G) (20S proteasome subunit alpha-7) (Proteasome component C8) , complete	0.00313908	-0.188344	-0.109875	-0.231323	0.4244	0.779381	0.42278	0.0196013	0.543141
988	29.5.11.20	protein.degradation.ubiquitin.proteasom	Vv_10004782	TC59002: similar to UP|Q9SIV2_ARATH (Q9SIV2) 26S proteasome regulatory subunit S2 (RPN1) (26S proteasome subunit RPN1a), partial (79%)	-0.345597	-0.23773	-0.222296	-0.164806	0.0646373	0.123354	0.0967077	0.149898	0.351256
989	29.5.11.20	protein.degradation.ubiquitin.proteasom	Vv_10008762	MULTIPLE HITS: 4 | TC60656;TC56183;CA812422;TC59583 | TC60656: homologue to UP|Q6XJG4_ARATH (Q6XJG4) 26S proteasome subunit RPN6a, partial (23%) AND TC56183: homologue to UP|Q6XJG4_ARATH (Q6XJG4) 26S proteasome subunit RPN6a, partial (42%) AND CA812422: AND TC59583: homologue to UP|Q6XJG4_ARATH (Q6XJG4) 26S proteasome subunit RPN6a, partial (47%)	-0.340967	-0.312398	-0.459561	-0.410132	-0.0997122	0.559984	0.250612	-0.255911	0.494508
990	29.5.11.3	protein.degradation.ubiquitin.E2	Vv_10000334	MULTIPLE HITS: 2 | TC51950;CF373275 | TC51950: homologue to UP|UBC13_ARATH (Q42541) Ubiquitin-conjugating enzyme E2 13 (Ubiquitin-protein ligase 13) (Ubiquitin carrier protein 13) , partial (98%) AND CF373275:	1.24615	1.6454	1.19369	0.622759	0.192784	-0.172963	0.348576	0.613705	-0.931474
991	29.5.11.3	protein.degradation.ubiquitin.E2	Vv_10000335	MULTIPLE HITS: 2 | TC58501;CF373275 | TC58501: homologue to UP|O22656_MAIZE (O22656) Ubiquitin-conjugating enzyme protein E2, partial (92%) AND CF373275:	1.28444	1.6282	1.13252	0.654159	-0.281591	-0.545848	-0.048729	0.537106	-1.2596
992	29.5.11.3	protein.degradation.ubiquitin.E2	Vv_10000423	MULTIPLE HITS: 2 | CF208537;TC52011 | CF208537: AND TC52011: homologue to UP|Q70I24_NICBE (Q70I24) SUMO E2 conjugating enzyme SCE1, complete	-0.587905	-0.482229	-0.351196	-0.423419	0.512843	0.295194	0.386876	-0.469029	0.642658
993	29.5.11.3	protein.degradation.ubiquitin.E2	Vv_10000663	TC56089: similar to UP|UBC4_WHEAT (P16577) Ubiquitin-conjugating enzyme E2-23 kDa (Ubiquitin-protein ligase) (Ubiquitin carrier protein) , partial (88%)	-0.397951	-0.200579	-0.542346	-0.727695	0.13806	0.74757	0.214084	0.101735	0.767505
994	29.5.11.3	protein.degradation.ubiquitin.E2	Vv_10004195	MULTIPLE HITS: 2 | TC67297;TC52407 | TC67297: homologue to UP|UBC4_LYCES (P35135) Ubiquitin-conjugating enzyme E2-17 kDa (Ubiquitin-protein ligase) (Ubiquitin carrier protein) , complete AND TC52407: homologue to UP|UBC4_LYCES (P35135) Ubiquitin-conjugating enzyme E2-17 kDa (Ubiquitin-protein ligase) (Ubiquitin carrier protein) , complete	0.767573	1.24927	0.687974	0.462863	0.159429	0.298174	0.263661	0.472562	-0.493463
995	29.5.11.3	protein.degradation.ubiquitin.E2	Vv_10010261	TC53490: similar to UP|Q8L7T3_ARATH (Q8L7T3) Ubiquitin-conjugating enzyme (At1g50490) (Ubiquitinating enzyme), partial (86%)	-0.294285	-0.526304	-0.311598	0.0641048	0.186844	0.48289	0.443603	0.239279	0.605174
996	29.5.11.4.1	protein.degradation.ubiquitin.E3.HECT	Vv_10001542	TC59738: similar to UP|Q2HT48_MEDTR (Q2HT48) Ubiquitin, partial (24%)	-0.394672	-0.505034	-0.35619	-0.276177	-0.0120802	0.0901232	0.00635575	0.0502462	0.416679
997	29.5.11.4.2	protein.degradation.ubiquitin.E3.RING	Vv_10001102	MULTIPLE HITS: 2 | DV939507;TC56727 | DV939507: AND TC56727:	0.10086	0.32662	-0.0713791	-0.0713144	0.404241	0.516408	0.346159	0.430748	0.353193
998	29.5.11.4.2	protein.degradation.ubiquitin.E3.RING	Vv_10001910	MULTIPLE HITS: 2 | TC64022;TC55920 | TC64022: similar to UP|Q9ZWJ0_PEA (Q9ZWJ0) DNA binding zinc finger protein (Pspzf) (Fragment), partial (15%) AND TC55920: similar to UP|Q9ZWJ0_PEA (Q9ZWJ0) DNA binding zinc finger protein (Pspzf) (Fragment), partial (42%)	-0.894235	-0.909669	-0.777478	-0.937143	-0.287873	-0.345926	-0.328122	-0.0779584	0.619661
999	29.5.11.4.2	protein.degradation.ubiquitin.E3.RING	Vv_10002299	MULTIPLE HITS: 2 | TC65259;TC59008 | TC65259: similar to UP|Q9FKI9_ARATH (Q9FKI9) Emb|CAB86085.1, partial (25%) AND TC59008: similar to UP|Q9FKI9_ARATH (Q9FKI9) Emb|CAB86085.1, partial (7%)	-0.727851	-0.460407	-0.666135	-0.475063	0.462359	0.375937	-0.193686	-0.12332	0.712686
1000	29.5.11.4.2	protein.degradation.ubiquitin.E3.RING	Vv_10002334	TC67712: similar to RF|NP_178507.1|15228108|NM_126459 protein binding {Arabidopsis thaliana} (exp=-1; wgp=0; cg=0), partial (45%)	0.0389368	-0.0114618	0.193918	-0.0582318	1.42628	1.02797	1.55601	0.522902	1.0925
1001	29.5.11.4.2	protein.degradation.ubiquitin.E3.RING	Vv_10002807	TC63916: weakly similar to UP|Q4ABS3_BRARP (Q4ABS3) 52O08_34, partial (14%)	-0.529995	-0.861943	-0.197541	-0.0682686	0.22806	0.543431	0.192752	-0.0234926	0.649624
1002	29.5.11.4.2	protein.degradation.ubiquitin.E3.RING	Vv_10003429	TC61683: weakly similar to UP|Q8H0X2_ARATH (Q8H0X2) Expressed protein (At1g18660), partial (26%)	0.521114	0.428315	0.232927	0.444246	-1.12834	-0.80821	-0.744846	0.510478	-0.949381
1003	29.5.11.4.2	protein.degradation.ubiquitin.E3.RING	Vv_10004261	MULTIPLE HITS: 2 | TC56789;TC56548 | TC56789: similar to UP|Q3E951_ARATH (Q3E951) Protein At5g25560, partial (47%) AND TC56548: similar to UP|Q3E951_ARATH (Q3E951) Protein At5g25560, partial (82%)	-0.0633692	-0.0413643	0.237309	0.317635	1.52724	0.790568	0.759444	0.253498	0.720134
1004	29.5.11.4.2	protein.degradation.ubiquitin.E3.RING	Vv_10004280	MULTIPLE HITS: 4 | TC63906;TC57379;BQ795636;TC61418 | TC63906: similar to UP|Q2HV40_MEDTR (Q2HV40) Zinc finger, RING-type, partial (74%) AND TC57379: similar to UP|Q2HV40_MEDTR (Q2HV40) Zinc finger, RING-type, partial (45%) AND BQ795636: AND TC61418: homologue to UP|Q2HV40_MEDTR (Q2HV40) Zinc finger, RING-type, partial (17%)	-0.497943	-0.251187	-0.53212	-0.512637	0.191113	0.191808	0.0548323	0.219055	0.612674
1005	29.5.11.4.2	protein.degradation.ubiquitin.E3.RING	Vv_10005372	MULTIPLE HITS: 3 | BQ797732;TC64022;TC55920 | BQ797732: similar to PIR|S49445|S49445 RING finger protein Pzf - soybean (fragment), partial (12%) AND TC64022: similar to UP|Q9ZWJ0_PEA (Q9ZWJ0) DNA binding zinc finger protein (Pspzf) (Fragment), partial (15%) AND TC55920: similar to UP|Q9ZWJ0_PEA (Q9ZWJ0) DNA binding zinc finger protein (Pspzf) (Fragment), partial (42%)	-1.01567	-0.886169	-0.74863	-0.727516	-0.360094	-0.479568	-0.397342	-0.557179	0.395951
1006	29.5.11.4.2	protein.degradation.ubiquitin.E3.RING	Vv_10006772	CB914606: similar to PIR|T51245|T51245 COP1-interacting protein CIP8 [imported] - Arabidopsis thaliana, partial (13%)	0.0232371	0.110006	0.271501	0.448605	0.78448	0.736775	0.99729	0.792701	0.614474
1007	29.5.11.4.2	protein.degradation.ubiquitin.E3.RING	Vv_10007092	TC65362: similar to UP|Q9LPJ0_ARATH (Q9LPJ0) F6N18.12, partial (17%)	-1.20702	-0.410585	-0.874427	-0.714495	-0.0535126	0.030867	-0.250758	-0.112271	0.705213
1008	29.5.11.4.2	protein.degradation.ubiquitin.E3.RING	Vv_10007374	TC60853: similar to RF|NP_850540.1|30680549|NM_180209 nucleic acid binding {Arabidopsis thaliana} (exp=-1; wgp=0; cg=0), partial (72%)	0.342985	-0.0533904	-0.434599	-0.569403	-0.871562	-0.915601	-1.06349	-0.246069	-0.595579
1009	29.5.11.4.2	protein.degradation.ubiquitin.E3.RING	Vv_10007585	CD005432: weakly similar to GP|18700157|gb|AAL77690.1 At1g10560/T10O24_17 {Arabidopsis thaliana}, partial (10%)	1.51265	0.883151	1.26025	1.32549	0.690896	0.529354	0.523257	0.732682	-0.626336
1010	29.5.11.4.2	protein.degradation.ubiquitin.E3.RING	Vv_10008596	TC61995: similar to UP|Q6R567_CAPAN (Q6R567) Ring domain containing protein, partial (47%)	0.649538	0.833264	0.476621	0.551547	-0.410941	0.169536	-0.0991938	0.253029	-0.649635
1011	29.5.11.4.2	protein.degradation.ubiquitin.E3.RING	Vv_10009305	TC61652: weakly similar to UP|Q5VMR7_ORYSA (Q5VMR7) 2x PHD domain containing protein-like, partial (6%)	-0.0386234	-0.376384	0.126021	0.225823	0.770392	1.02907	0.628209	0.616437	0.776818
1012	29.5.11.4.2	protein.degradation.ubiquitin.E3.RING	Vv_10009634	TC58370: similar to UP|Q8LAY3_ARATH (Q8LAY3) Inhibitor of apoptosis-like protein, partial (44%)	-1.1817	-1.00189	-1.22868	-1.02048	-0.0795776	0.280635	0.0379462	-0.264975	1.1017
1013	29.5.11.4.2	protein.degradation.ubiquitin.E3.RING	Vv_10009826	TC60993: similar to RF|NP_194388.1|15236782|NM_118792 protein binding {Arabidopsis thaliana} (exp=-1; wgp=0; cg=0), partial (22%)	-1.5507	-1.23106	-1.62228	-1.51875	-1.07439	-0.64596	-0.547261	-0.0576952	0.899371
1014	29.5.11.4.2	protein.degradation.ubiquitin.E3.RING	Vv_10010023	TC65190: similar to UP|Q6ZKY1_ORYSA (Q6ZKY1) Zinc finger protein family-like, partial (31%)	-0.382877	-0.529188	-0.583111	-0.209427	0.183588	-0.135508	0.39574	0.443709	0.648033
1015	29.5.11.4.2	protein.degradation.ubiquitin.E3.RING	Vv_10010046	TC65059: similar to RF|NP_176974.1|15220639|NM_105477 protein binding {Arabidopsis thaliana} (exp=-1; wgp=0; cg=0), partial (38%)	-0.414565	-0.284975	-0.738886	-0.71802	-0.177529	0.0401832	-0.234807	-0.144964	0.409832
1016	29.5.11.4.2	protein.degradation.ubiquitin.E3.RING	Vv_10010665	MULTIPLE HITS: 2 | TC58809;TC56497 | TC58809: similar to UP|Q7F1U7_ORYSA (Q7F1U7) Arm repeat containing protein homolog-like, partial (18%) AND TC56497: similar to UP|Q7F1U7_ORYSA (Q7F1U7) Arm repeat containing protein homolog-like, partial (33%)	1.02703	0.990733	1.00409	1.20098	0.271011	0.36624	0.263808	0.63546	-0.67158
1017	29.5.11.4.2	protein.degradation.ubiquitin.E3.RING	Vv_10011514	TC56727:	-0.0415488	-0.409379	-0.617998	-0.232397	0.111789	0.655127	0.119897	0.269608	0.614436
1018	29.5.11.4.2	protein.degradation.ubiquitin.E3.RING	Vv_10012008	MULTIPLE HITS: 2 | TC65259;TC59008 | TC65259: similar to UP|Q9FKI9_ARATH (Q9FKI9) Emb|CAB86085.1, partial (25%) AND TC59008: similar to UP|Q9FKI9_ARATH (Q9FKI9) Emb|CAB86085.1, partial (7%)	-0.69351	0.0179537	-0.851497	-0.398724	0.628879	0.347337	-0.0916181	0.118765	0.732285
1019	29.5.11.4.2	protein.degradation.ubiquitin.E3.RING	Vv_10012357	MULTIPLE HITS: 2 | CF212600;TC57847 | CF212600: AND TC57847: similar to GB|AAQ22666.1|33589800|BT010197 At3g63530 {Arabidopsis thaliana} (exp=-1; wgp=0; cg=0), partial (40%)	-0.277432	-0.422415	-1.0354	-0.209427	0.546863	0.615449	0.333439	0.557189	0.999404
1020	29.5.11.4.2	protein.degradation.ubiquitin.E3.RING	Vv_10012760	TC64056:	-0.572711	-0.832123	-0.62272	-0.215156	-0.0725075	0.161374	-0.135297	-0.0709124	0.531342
1021	29.5.11.4.2	protein.degradation.ubiquitin.E3.RING	Vv_10013531	TC59853: similar to GB|AAP31929.1|30387527|BT006585 At3g58030 {Arabidopsis thaliana} (exp=-1; wgp=0; cg=0), partial (14%)	-0.358725	-0.604015	-0.64523	-0.519478	-0.307675	-0.00956657	-0.243995	0.0288189	0.398758
1022	29.5.11.4.2	protein.degradation.ubiquitin.E3.RING	Vv_10013574	TC61652: weakly similar to UP|Q5VMR7_ORYSA (Q5VMR7) 2x PHD domain containing protein-like, partial (6%)	-0.135222	-0.230495	-0.486422	-0.125735	0.364956	0.863302	0.372181	0.57613	0.788611
1023	29.5.11.4.3.1	protein.degradation.ubiquitin.E3.SCF.SKP	Vv_10000579	TC64162: similar to UP|Q9XF99_MEDSA (Q9XF99) Skp1 (Fragment), partial (91%)	0.00961035	-1.05542	-0.222155	-0.0373702	0.428518	0.670621	0.194284	0.0887349	0.671873
1024	29.5.11.4.3.1	protein.degradation.ubiquitin.E3.SCF.SKP	Vv_10012308	TC71101: similar to RF|NP_567113.1|18411999|NM_116006 ASK21; ubiquitin-protein ligase {Arabidopsis thaliana} (exp=-1; wgp=0; cg=0), partial (11%)	0.750891	0.875895	1.14082	0.922773	0.335139	0.266318	0.213073	0.58538	-0.572617
1025	29.5.11.4.3.2	protein.degradation.ubiquitin.E3.SCF.FBOX	Vv_10001690	TC53220: similar to UP|Q6NLB1_ARATH (Q6NLB1) At2g26850, partial (49%)	0.529048	0.416882	0.350998	0.290007	-0.0141127	-0.131068	-0.175651	0.140046	-0.44193
1026	29.5.11.4.3.2	protein.degradation.ubiquitin.E3.SCF.FBOX	Vv_10001711	MULTIPLE HITS: 2 | TC61085;TC58643 | TC61085: weakly similar to GB|AAP52243.1|31430312|AE016959 expressed protein {Oryza sativa (japonica cultivar-group)} (exp=0; wgp=1; cg=0), partial (7%) AND TC58643: weakly similar to UP|Q9ZUH0_ARATH (Q9ZUH0) Expressed protein (At2g24250/F27D4.16), partial (6%)	0.319391	0.0227841	-0.0638997	-0.0646621	1.02718	0.391746	0.749357	0.67727	0.657986
1027	29.5.11.4.3.2	protein.degradation.ubiquitin.E3.SCF.FBOX	Vv_10001712	MULTIPLE HITS: 2 | TC58643;TC61085 | TC58643: weakly similar to UP|Q9ZUH0_ARATH (Q9ZUH0) Expressed protein (At2g24250/F27D4.16), partial (6%) AND TC61085: weakly similar to GB|AAP52243.1|31430312|AE016959 expressed protein {Oryza sativa (japonica cultivar-group)} (exp=0; wgp=1; cg=0), partial (7%)	-1.1164	-0.479448	-0.167402	-0.643117	0.0573051	-0.239481	0.0995671	-0.0227383	0.575255
1028	29.5.11.4.3.2	protein.degradation.ubiquitin.E3.SCF.FBOX	Vv_10003410	TC58960:	0.572543	0.523141	0.373148	0.538744	-0.421098	-0.23521	-0.627989	0.154558	-0.784329
1029	29.5.11.4.3.2	protein.degradation.ubiquitin.E3.SCF.FBOX	Vv_10004021	MULTIPLE HITS: 2 | TC60689;TC59298 | TC60689: similar to UP|Q5VJQ1_TOBAC (Q5VJQ1) Coronatine-insensitive 1 (Fragment), partial (17%) AND TC59298: similar to UP|Q45FY8_SOYBN (Q45FY8) Coronatine-insensitive 1, partial (55%)	-0.00184582	-0.024652	0.0139317	0.113335	0.853424	0.751203	0.55536	0.703479	0.690674
1030	29.5.11.4.3.2	protein.degradation.ubiquitin.E3.SCF.FBOX	Vv_10004633	TC52556: AND TC52556: AND TC52556:	-1.60193	-0.831326	-1.81191	-1.74776	0.448372	0.296309	0.24622	0.407264	1.84777
1031	29.5.11.4.3.2	protein.degradation.ubiquitin.E3.SCF.FBOX	Vv_10007552	CD004325: similar to GP|18087570|gb|AAL58916.1 AT3g54650/T5N23_10 {Arabidopsis thaliana}, partial (8%)	1.43762	2.34564	1.59607	1.31861	0.259922	0.104996	0.0995671	0.612488	-1.40524
1032	29.5.11.4.3.2	protein.degradation.ubiquitin.E3.SCF.FBOX	Vv_10008794	TC52264: similar to UP|Q9FHS6_ARATH (Q9FHS6) Gb|AAC80613.1 (At5g43190), partial (22%)	0.698938	0.725866	0.420071	0.378857	-0.491089	-0.136195	0.0526352	0.124331	-0.668513
1033	29.5.11.4.3.2	protein.degradation.ubiquitin.E3.SCF.FBOX	Vv_10009941	TC68769: similar to UP|Q3EC97_ARATH (Q3EC97) Protein At1g80570, partial (28%)	-2.92923	-0.911154	-2.21521	-1.91569	-0.35451	0.344615	-0.287433	-1.32388	1.58752
1034	29.5.11.4.3.2	protein.degradation.ubiquitin.E3.SCF.FBOX	Vv_10010033	TC61898: similar to UP|Q8VY21_ARATH (Q8VY21) Tubby-like protein 3, partial (85%)	0.902938	1.23419	1.08955	1.10574	0.349582	0.75589	0.780957	0.786354	-0.41491
1035	29.5.11.4.3.2	protein.degradation.ubiquitin.E3.SCF.FBOX	Vv_10010095	TC52425: similar to UP|Q6K649_ORYSA (Q6K649) Kelch repeat-containing F-box protein-like, partial (42%)	0.895622	0.711259	0.906722	0.655448	-0.168592	-0.308132	-0.0829316	-0.160376	-0.972271
1036	29.5.11.4.3.2	protein.degradation.ubiquitin.E3.SCF.FBOX	Vv_10010560	TC53929: similar to UP|Q9FKJ0_ARATH (Q9FKJ0) Emb|CAB55405.1, partial (36%)	-0.797726	-0.906151	-0.941977	-0.940366	-0.544098	-0.59498	-0.543218	-0.386872	0.379263
1037	29.5.11.4.3.2	protein.degradation.ubiquitin.E3.SCF.FBOX	Vv_10011720	TC61085: weakly similar to GB|AAP52243.1|31430312|AE016959 expressed protein {Oryza sativa (japonica cultivar-group)} (exp=0; wgp=1; cg=0), partial (7%)	0.215519	0.404532	-0.635112	-0.289667	0.580042	0.47541	0.446394	1.04253	0.712275
1038	29.5.11.4.3.2	protein.degradation.ubiquitin.E3.SCF.FBOX	Vv_10012752	TC58960:	0.459807	0.51379	0.474198	0.530551	-0.51742	-0.304434	-0.485691	0.329984	-0.738977
1039	29.5.11.4.3.2	protein.degradation.ubiquitin.E3.SCF.FBOX	Vv_10013099	TC52556: AND TC52556: AND TC52556:	-2.01133	-1.33374	-2.76143	-2.43846	0.216013	0.115364	-0.0465651	0.171457	2.25031
1040	29.5.11.4.3.2	protein.degradation.ubiquitin.E3.SCF.FBOX	Vv_10013373	TC68936: similar to UP|Q9XI00_ARATH (Q9XI00) F8K7.20 protein (At1g21760), partial (12%)	0.623615	0.763364	0.53073	0.312865	-0.00526352	0.0377419	0.0742314	0.392954	-0.432728
1041	29.5.11.4.3.2	protein.degradation.ubiquitin.E3.SCF.FBOX	Vv_10013997	TC68769: similar to UP|Q3EC97_ARATH (Q3EC97) Protein At1g80570, partial (28%)	-2.30367	-0.621348	-2.32904	-1.89274	-0.078135	0.446185	-0.0321838	-0.887997	1.64867
1042	29.5.11.4.3.2	protein.degradation.ubiquitin.E3.SCF.FBOX	Vv_10014138	TC52425: similar to UP|Q6K649_ORYSA (Q6K649) Kelch repeat-containing F-box protein-like, partial (42%)	0.937849	0.374281	0.994139	0.879833	-0.176772	-0.289004	0.00392151	-0.15029	-0.949561
1043	29.5.11.4.5.1	protein.degradation.ubiquitin.E3.BTB/POZ Cullin3.Cullin3	Vv_10010444	TC65256: similar to UP|Q7Y1Y8_ARATH (Q7Y1Y8) Cullin 3a (Fragment), partial (43%)	-0.595797	-0.876468	-0.55308	-0.331244	-0.0919009	0.170543	0.0474917	0.0136866	0.624103
1044	29.5.11.4.6	protein.degradation.ubiquitin.E3.DCX	Vv_10006418	CB347729: similar to GP|15029364|gb|AAK81856.1 photoregulatory zinc-finger protein COP1 {Rosa hybrid cultivar}, partial (8%)	0.843317	0.917069	0.796081	0.865553	-0.0639088	-0.125136	-0.171081	0.600368	-0.795445
1045	29.5.11.5	protein.degradation.ubiquitin.ubiquitin protease	Vv_10014537	TC63135: similar to UP|Q93E26_SALET (Q93E26) LygD, partial (8%)	-0.491941	-0.629476	-0.896601	-0.303847	-0.0384908	0.174743	-0.107328	-0.0493601	0.575357
1046	29.5.2	protein.degradation.autophagy	Vv_10008495	MULTIPLE HITS: 2 | TC67899;TC57469 | TC67899: similar to RF|NP_191554.1|15232213|NM_115858 peptidase {Arabidopsis thaliana} (exp=-1; wgp=0; cg=0), partial (38%) AND TC57469: similar to RF|NP_191554.1|15232213|NM_115858 peptidase {Arabidopsis thaliana} (exp=-1; wgp=0; cg=0), partial (30%)	-0.33697	-0.284583	-0.56454	-0.555992	-0.291859	0.14511	0.034997	-0.0522061	0.394532
1047	29.5.3	protein.degradation.cysteine protease	Vv_10003801	MULTIPLE HITS: 4 | CB003760;TC63253;TC56370;TC52132 | CB003760: AND TC63253: weakly similar to UP|Q52QX8_MANES (Q52QX8) Cysteine protease CP1, partial (19%) AND TC56370: weakly similar to UP|Q52QX8_MANES (Q52QX8) Cysteine protease CP1, partial (19%) AND TC52132: similar to UP|Q52QX8_MANES (Q52QX8) Cysteine protease CP1, partial (95%)	-1.13055	-0.69899	-0.409161	-0.247947	0.678485	0.425135	0.699286	0.378758	1.16708
1048	29.5.3	protein.degradation.cysteine protease	Vv_10000598	MULTIPLE HITS: 2 | DT039168;TC52700 | DT039168: AND TC52700: similar to UP|O04720_SOYBN (O04720) Cysteine proteinase inhibitor, partial (82%)	0.159535	0.304231	0.36402	0.0991623	0.459284	0.599132	0.57303	0.614227	0.329681
1049	29.5.3	protein.degradation.cysteine protease	Vv_10002261	TC52225: similar to UP|Q7XVJ6_ORYSA (Q7XVJ6) OJ000126_13.12 protein, partial (42%)	-0.310646	-0.0834877	-0.333452	-0.354041	0.171036	0.265336	-0.0178899	0.302617	0.450681
1050	29.5.3	protein.degradation.cysteine protease	Vv_10004164	MULTIPLE HITS: 2 | TC66158;TC52318 | TC66158: similar to UP|Q6F6A7_DAUCA (Q6F6A7) Cysteine protease, partial (52%) AND TC52318: similar to UP|Q2AAC8_9ASTR (Q2AAC8) Cysteine proteinase, partial (33%)	-1.02026	-0.926559	-0.835647	-0.934812	-0.349944	0.157083	-0.356655	-0.607381	0.640095
1051	29.5.3	protein.degradation.cysteine protease	Vv_10011164	MULTIPLE HITS: 3 | TC52132;TC63060;CB347373 | TC52132: similar to UP|Q52QX8_MANES (Q52QX8) Cysteine protease CP1, partial (95%) AND TC63060: similar to UP|Q52QX8_MANES (Q52QX8) Cysteine protease CP1, partial (37%) AND CB347373:	-0.725504	-0.90588	-1.01825	-0.791893	-0.137887	-0.103607	-0.220657	-0.561948	0.604357
1052	29.5.4	protein.degradation.aspartate protease	Vv_10001937	TC52230: weakly similar to UP|Q5NT86_DAUCA (Q5NT86) Nucellin-like protein, partial (34%)	1.2229	0.851229	0.782344	0.712708	0.19023	0.591455	0.378173	0.309195	-0.525033
1053	29.5.4	protein.degradation.aspartate protease	Vv_10001953	TC62948: similar to UP|Q2VCI9_SOLTU (Q2VCI9) Aspartic protease-like, partial (47%)	-0.165033	-0.422415	-0.0273018	-0.320759	-1.1342	-1.62838	-1.88095	-1.31418	-1.25555
1054	29.5.4	protein.degradation.aspartate protease	Vv_10006035	CB340967:	0.838072	0.975137	0.59214	0.5223	0.187968	0.0430925	-0.0404682	0.580259	-0.5392
1055	29.5.4	protein.degradation.aspartate protease	Vv_10008563	TC64915: similar to UP|Q9FFC3_ARATH (Q9FFC3) Protease-like protein, partial (38%)	-0.505162	-0.501846	-0.586325	-0.842169	-0.136446	-0.258764	-0.117851	-0.306628	0.403953
1056	29.5.4	protein.degradation.aspartate protease	Vv_10010798	TC66643: similar to UP|Q3EBM0_ARATH (Q3EBM0) Protein At2g36670, partial (28%)	-0.422919	-0.417369	-0.896601	-0.575672	0.590202	0.684722	0.727716	-0.044049	1.06779
1057	29.5.5	protein.degradation.serine protease	Vv_10003436	TC52197: weakly similar to UP|CBP23_HORVU (P52711) Serine carboxypeptidase II-3 precursor (CP-MII.3) [Contains: Serine carboxypeptidase II-3 chain A; Serine carboxypeptidase II-3 chain B] , partial (42%)	-1.58905	-0.617966	-1.73772	-1.44631	-0.134679	0.359165	0.207117	-0.137282	1.42134
1058	29.5.5	protein.degradation.serine protease	Vv_10005429	MULTIPLE HITS: 2 | BQ799165;TC62150 | BQ799165: similar to GP|14517500|gb|AAK62640.1 K16N12.18/K16N12.18 {Arabidopsis thaliana}, partial (16%) AND TC62150: homologue to UP|DEGP1_ARATH (O22609) Protease Do-like 1, chloroplast precursor , partial (38%)	0.196063	1.07805	0.456224	0.312614	-0.139613	0.249541	0.0606588	-0.232172	-0.526135
1059	29.5.5	protein.degradation.serine protease	Vv_10007556	CD004437: similar to GP|10177009|dbj|BAB10197. serine carboxypeptidase II-like {Arabidopsis thaliana}, partial (19%)	-0.619741	-0.307294	-0.317103	-0.177792	0.122844	-0.0389944	0.224459	-0.0638832	0.416589
1060	29.5.5	protein.degradation.serine protease	Vv_10009343	TC62729: weakly similar to RF|NP_177471.1|15219429|NM_105987 SCPL3; catalytic/ serine carboxypeptidase {Arabidopsis thaliana} (exp=-1; wgp=0; cg=0), partial (27%)	0.0631665	-0.197999	0.744191	0.741375	-0.415802	-0.568694	-0.91731	0.210716	-0.760456
1061	29.5.5	protein.degradation.serine protease	Vv_10009366	TC61239: similar to RF|NP_196443.1|15241571|NM_120909 SCPL35; catalytic/ serine carboxypeptidase {Arabidopsis thaliana} (exp=-1; wgp=0; cg=0), partial (68%)	0.226446	1.22882	0.876151	0.786926	0.251872	0.163099	-0.0194838	0.27106	-0.612948
1062	29.5.9	protein.degradation.AAA type	Vv_10003407	TC64834: similar to UP|Q9FN75_ARATH (Q9FN75) AAA-type ATPase-like protein, partial (30%)	-0.341751	-0.314131	0.0098241	-0.296374	0.391229	0.589209	0.244802	0.0903165	0.564497
1063	29.5.9	protein.degradation.AAA type	Vv_10006014	TC62374: similar to RF|NP_198817.1|15242536|NM_123364 ATP binding {Arabidopsis thaliana} (exp=-1; wgp=0; cg=0), partial (48%)	1.20787	0.762738	1.5969	1.6344	0.451904	1.04018	0.565864	0.767497	-0.594116
1064	29.5.9	protein.degradation.AAA type	Vv_10006734	CB913724: similar to GP|19310449|gb|AAL84960.1 At1g03000/F22D16.27 {Arabidopsis thaliana}, partial (13%)	0.866892	0.872591	0.672094	0.613114	0.0119273	0.571488	0.298167	0.318004	-0.456276
1065	29.5.9	protein.degradation.AAA type	Vv_10007607	TC62374: similar to RF|NP_198817.1|15242536|NM_123364 ATP binding {Arabidopsis thaliana} (exp=-1; wgp=0; cg=0), partial (48%)	1.44916	0.354245	1.32467	1.76439	0.180159	0.757929	0.0561132	0.0333043	-0.966239
1066	29.5.9	protein.degradation.AAA type	Vv_10010867	TC68848: similar to UP|Q5URW9_HORVD (Q5URW9) ATPase 2, partial (20%)	-2.20216	-1.03416	-1.17117	-1.01811	0.221808	0.538433	0.345155	-0.337253	1.54844
1067	29.5.9	protein.degradation.AAA type	Vv_10011066	MULTIPLE HITS: 4 | TC54779;TC68848;TC59354;TC52316 | TC54779: similar to RF|NP_198817.1|15242536|NM_123364 ATP binding {Arabidopsis thaliana} (exp=-1; wgp=0; cg=0), partial (45%) AND TC68848: similar to UP|Q5URW9_HORVD (Q5URW9) ATPase 2, partial (20%) AND TC59354: similar to UP|Q5BHR6_WHEAT (Q5BHR6) Cell Division Protein AAA ATPase family, partial (33%) AND TC52316: similar to UP|BCS1_SCHPO (Q9P6…	-1.14379	-1.27354	-0.869367	-0.616706	-0.733226	0.311377	0.203583	-0.311165	0.843493
	29.6	protein.folding
1068	29.6	protein.folding	Vv_10000708	TC65658: similar to RF|NP_564048.1|18394580|NM_101677 FK506 binding {Arabidopsis thaliana} (exp=-1; wgp=0; cg=0), partial (71%)	0.517707	1.009	0.368883	0.0263036	-1.05519	-0.535741	-0.593564	0.18792	-0.979616
1069	29.6	protein.folding	Vv_10001688	MULTIPLE HITS: 3 | TC62721;TC61826;CF609840 | TC62721: similar to UP|Q9LYR5_ARATH (Q9LYR5) Peptidyl-prolyl cis-trans isomerase, partial (55%) AND TC61826: similar to UP|Q6ZLL2_ORYSA (Q6ZLL2) Immunophilin/FKBP-type peptidyl-prolyl cis-trans isomerase-like protein, partial (64%) AND CF609840:	0.498552	0.554383	0.285531	-0.0378526	-0.434518	0.192815	-0.266499	-0.10369	-0.478126
1070	29.6	protein.folding	Vv_10002788	TC70838: similar to UP|Q5JM48_ORYSA (Q5JM48) Auxin-induced-related / indole-3-acetic acid induced-related-like, partial (41%) AND TC70838: similar to UP|Q5JM48_ORYSA (Q5JM48) Auxin-induced-related / indole-3-acetic acid induced-related-like, partial (41%)	-0.335696	-0.0609478	-0.936786	-0.463429	0.320366	0.240887	0.176424	-0.0762963	0.61456
1071	29.6	protein.folding	Vv_10003266	TC53565: homologue to PRF|2206327A|1587206|2206327A T complex protein. {Cucumis sativus} (exp=-1; wgp=-1; cg=-1), partial (35%)	-0.526804	-0.382019	-0.271336	-0.304229	0.0336063	0.0904227	-0.0147761	-0.024644	0.392249
1072	29.6	protein.folding	Vv_10003839	MULTIPLE HITS: 4 | CB347824;TC63075;TC62744;TC68413 | CB347824: similar to PIR|T12197|T12197 immunophilin - fava bean, partial (72%) AND TC63075: similar to UP|FKB12_VICFA (O04287) Peptidyl-prolyl isomerase FKBP12 (12 kDa FK506-binding protein) (12 kDa FKBP) (FKBP-12) (Immunophilin FKBP12) (Peptidyl-prolyl cis-trans isomerase) (PPIase) (Rotamase) , partial (97%) AND TC62744: similar to UP|FKB12_V…	-0.314793	0.255723	-0.406169	-0.42043	0.219016	0.351364	0.0937031	0.220575	0.442582
1073	29.6	protein.folding	Vv_10004065	MULTIPLE HITS: 2 | DV219125;TC70765 | DV219125: AND TC70765: similar to GB|AAS75307.1|45680876|AY568524 multidomain cyclophilin type peptidyl-prolyl cis-trans isomerase {Arabidopsis thaliana} (exp=-1; wgp=0; cg=0), partial (37%)	0.386609	-0.342541	0.253413	0.184086	-0.558456	-0.630616	-1.05207	-0.268467	-0.747794
1074	29.6	protein.folding	Vv_10009308	TC62040: AND TC62040:	-0.138245	0.155582	-0.247838	-0.116673	0.602593	0.317595	0.503457	0.307179	0.5195
1075	29.6	protein.folding	Vv_10009328	TC61067: similar to UP|CH10_ARATH (P34893) 10 kDa chaperonin (Protein CPN10) (Protein groES), partial (98%)	0.716294	0.673634	0.697406	0.632036	-0.434573	-0.136073	0.0959587	0.306958	-0.721774
1076	29.6	protein.folding	Vv_10010047	TC68219: similar to UP|RUBB_ARATH (P21240) RuBisCO large subunit-binding protein subunit beta, chloroplast precursor (60 kDa chaperonin subunit beta) (CPN-60 beta), partial (14%)	0.787197	1.32663	1.20408	0.718274	0.0267146	0.0209301	0.103082	0.326351	-0.889775
1077	29.6	protein.folding	Vv_10010792	TC52410: similar to UP|Q6EPG3_ORYSA (Q6EPG3) ORMDL family protein-like, complete	-0.487444	-0.298587	-0.932627	-0.65068	0.248601	0.249194	-0.047913	-0.374211	0.611252
1078	29.6	protein.folding	Vv_10012021	TC61735: similar to UP|Q6UA14_GOSBA (Q6UA14) Fiber protein Fb25, partial (95%) AND TC61735: similar to UP|Q6UA14_GOSBA (Q6UA14) Fiber protein Fb25, partial (95%)	0.820815	1.5688	0.619312	0.675135	-0.300833	0.296761	0.0517468	0.257313	-0.844769
1079	29.6	protein.folding	Vv_10012614	TC59307: AND TC59307:	1.70567	1.61981	1.71184	0.936054	0.338415	0.275694	0.360201	0.127319	-1.21794
1080	29.7	protein.glycosylation	Vv_10007928	TC68290: similar to UP|Q9SME7_HORVU (Q9SME7) Ribophorin I (Fragment), partial (97%)	-0.396861	-0.719865	-0.573593	-0.548557	0.499654	0.337345	0.386346	-0.194416	0.816951
	29.8	protein assembly and cofactor ligation
1081	29.8	protein assembly and cofactor ligation	Vv_10000834	TC67385:	0.554452	0.292209	0.508297	0.36781	-1.12554	-0.741047	-1.10642	-0.180516	-1.21907
1082	29.8	protein assembly and cofactor ligation	Vv_10000924	TC57497: similar to UP|Q9LK00_ARATH (Q9LK00) Similarity to nucleotide-binding protein, partial (40%)	0.64213	0.881892	0.527866	0.570176	-0.425105	0.120296	-0.236589	0.324157	-0.709827
1083	29.8	protein assembly and cofactor ligation	Vv_10007767	TC53050: similar to UP|Q8S8U2_ATRBE (Q8S8U2) Ycf1 protein, partial (76%)	0.674274	1.11573	0.818089	0.685624	0.00289834	-0.291948	0.324271	-0.00667486	-0.816292
1084	29.8	protein assembly and cofactor ligation	Vv_10009562	MULTIPLE HITS: 2 | TC68175;TC57393 | TC68175: homologue to UP|YCF2_PANGI (Q68RU4) Protein ycf2, partial (6%) AND TC57393: homologue to UP|YCF2_TOBAC (P09976) Protein ycf2, complete	1.27782	1.6432	1.38458	1.38152	0.35288	0.411077	0.626038	0.149384	-1.03694
1085	29.8	protein assembly and cofactor ligation	Vv_10011075	MULTIPLE HITS: 2 | TC59540;TC57325 | TC59540: similar to UP|O26233_METTH (O26233) Cobalamin biosynthesis protein M, partial (6%) AND TC57325: weakly similar to UP|Q2G307_NOVAD (Q2G307) Peptidase S1C, Do precursor, partial (5%)	1.2193	1.84206	0.996429	0.836481	-0.327571	0.63243	0.15798	0.609643	-0.955447
	3	minor CHO metabolism
	3.1	minor CHO metabolism.raffinose family
	3.1.1	minor CHO metabolism.raffinose family.galactinol synthases
	3.1.1.2	minor CHO metabolism.raffinose family.galactinol synthases.putative
1086	3.1.1.2	minor CHO metabolism.raffinose family.galactinol synthases.putative	Vv_10000327	TC60429: similar to UP|Q9XEJ7_BRANA (Q9XEJ7) Galactinol synthase (Fragment), partial (82%)	-2.59444	-2.90746	-2.32174	-3.06895	-0.855403	-0.968525	-0.213342	-0.536418	2.07973
1087	3.1.1.2	minor CHO metabolism.raffinose family.galactinol synthases.putative	Vv_10001639	TC55755: similar to UP|Q9XEJ7_BRANA (Q9XEJ7) Galactinol synthase (Fragment), partial (87%)	0.504596	-0.4916	0.0559472	0.227579	1.31956	1.66884	0.536325	0.413822	0.910505
1088	3.1.1.2	minor CHO metabolism.raffinose family.galactinol synthases.putative	Vv_10002250	MULTIPLE HITS: 2 | TC62106;TC55755 | TC62106: similar to UP|Q7XZ08_SOYBN (Q7XZ08) Galactinol synthase, partial (25%) AND TC55755: similar to UP|Q9XEJ7_BRANA (Q9XEJ7) Galactinol synthase (Fragment), partial (87%)	0.384217	0.147894	0.600467	0.78612	1.88193	2.02623	1.038	1.02961	1.01427
1089	3.1.1.2	minor CHO metabolism.raffinose family.galactinol synthases.putative	Vv_10004596	TC58594: similar to UP|Q7XZ08_SOYBN (Q7XZ08) Galactinol synthase, partial (41%)	2.57689	2.22967	2.09461	2.16047	-1.12753	-1.07832	-0.799164	-0.877675	-3.23608
1090	3.1.1.2	minor CHO metabolism.raffinose family.galactinol synthases.putative	Vv_10010849	TC54718: homologue to UP|Q9XGN4_AJURE (Q9XGN4) Galactinol synthase, isoform GolS-1 , partial (39%)	0.465169	1.26486	0.423577	0.39677	-0.26942	0.315804	-0.260807	-0.210642	-0.743861
1091	3.1.2.1	minor CHO metabolism.raffinose family.raffinose synthases.known	Vv_10013926	MULTIPLE HITS: 2 | TC67193;DV940410 | TC67193: weakly similar to UP|Q8VWN6_PEA (Q8VWN6) Raffinose synthase , partial (10%) AND DV940410:	-1.65822	-1.52084	-1.53401	-1.29852	-0.473408	-0.373209	0.0617533	-0.667336	1.13985
1092	3.1.2.2	minor CHO metabolism.raffinose family.raffinose synthases.putative	Vv_10003783	TC54941: similar to UP|Q84NI6_CUCME (Q84NI6) Alkaline alpha galactosidase II, partial (84%)	-0.483078	-1.79343	-0.125265	-0.6553	0.774267	0.275037	0.714112	0.668047	1.37213
1093	3.1.2.2	minor CHO metabolism.raffinose family.raffinose synthases.putative	Vv_10004371	MULTIPLE HITS: 3 | TC60208;TC60064;TC58162 | TC60208: weakly similar to UP|Q8RX87_ARATH (Q8RX87) AT5g20250/F5O24_140, partial (14%) AND TC60064: weakly similar to UP|Q8RX87_ARATH (Q8RX87) AT5g20250/F5O24_140, partial (6%) AND TC58162: weakly similar to UP|Q8RX87_ARATH (Q8RX87) AT5g20250/F5O24_140, partial (12%)	-1.37718	-2.06348	-0.907243	-0.591273	0.857416	0.087077	0.329081	0.721445	1.73355
1094	3.2.2	minor CHO metabolism.trehalose.TPP	Vv_10007239	TC67690: similar to UP|Q3ZTF5_TOBAC (Q3ZTF5) Trehalose-phosphate phosphatase, partial (54%)	1.37384	0.603974	0.521057	0.123456	-1.52024	-0.656706	-1.47094	-0.485722	-1.68898
1095	3.2.3	minor CHO metabolism.trehalose.potential TPS/TPP	Vv_10001635	TC60540: similar to UP|Q9LMI0_ARATH (Q9LMI0) T2D23.11 protein, partial (33%)	-0.19895	-0.305275	0.0263933	-0.104841	-0.792463	-0.51129	-0.485681	-0.498351	-0.426278
1096	3.2.4	minor CHO metabolism.trehalose.trehalase	Vv_10009620	TC58210: similar to UP|Q9XEY7_SOYBN (Q9XEY7) Trehalase 1 GMTRE1, partial (26%)	-0.317838	0.335448	-0.235137	-0.426262	0.351009	0.782189	0.338145	0.463935	0.644767
1097	3.5	minor CHO metabolism.others	Vv_10001206	TC53738: similar to RF|NP_001031505.1|79324628|NM_001036428 oxidoreductase {Arabidopsis thaliana} (exp=-1; wgp=0; cg=0), partial (56%)	-0.177284	0.30483	0.0614004	-0.3629	1.03948	0.562163	0.884604	0.0903467	0.687636
1098	3.5	minor CHO metabolism.others	Vv_10001751	MULTIPLE HITS: 2 | TC63617;TC54160 | TC63617: similar to RF|NP_191720.1|15233165|NM_116026 aldose 1-epimerase {Arabidopsis thaliana} (exp=-1; wgp=0; cg=0), partial (97%) AND TC54160: similar to UP|Q5SMZ1_ORYSA (Q5SMZ1) Aldose 1-epimerase-like, partial (77%)	0.389008	0.245064	0.415329	0.303498	-0.450353	-0.0435248	-0.177449	-0.171058	-0.548821
1099	3.5	minor CHO metabolism.others	Vv_10002136	MULTIPLE HITS: 2 | TC62616;TC61655 | TC62616: weakly similar to UP|Q947H4_TOBAC (Q947H4) Non-cell-autonomous protein pathway2, partial (89%) AND TC61655: weakly similar to UP|Q947H4_TOBAC (Q947H4) Non-cell-autonomous protein pathway2, partial (89%)	0.163229	-0.499426	-0.190111	-0.330536	0.330439	0.611453	0.551597	0.525965	0.719075
1100	3.5	minor CHO metabolism.others	Vv_10004055	MULTIPLE HITS: 3 | TC67841;TC56455;CB341255 | TC67841: similar to UP|Q657Z1_ORYSA (Q657Z1) Carbohydrate kinase-like, partial (43%) AND TC56455: similar to UP|Q657Z1_ORYSA (Q657Z1) Carbohydrate kinase-like, partial (88%) AND CB341255:	-0.724179	-0.230516	-0.476055	-0.534935	0.308102	-0.0153753	0.0359153	0.225618	0.629986
1101	3.5	minor CHO metabolism.others	Vv_10004413	TC54262: similar to UP|Q9LVH6_ARATH (Q9LVH6) Aldose 1-epimerase-like protein, partial (94%)	-0.463395	-0.360266	-0.353336	-0.368302	0.515574	0.589663	0.345359	0.129998	0.781474
1102	3.5	minor CHO metabolism.others	Vv_10009851	MULTIPLE HITS: 3 | TC61761;TC60478;TC53738 | TC61761: similar to RF|NP_001031505.1|79324628|NM_001036428 oxidoreductase {Arabidopsis thaliana} (exp=-1; wgp=0; cg=0), partial (79%) AND TC60478: similar to RF|NP_001031505.1|79324628|NM_001036428 oxidoreductase {Arabidopsis thaliana} (exp=-1; wgp=0; cg=0), partial (98%) AND TC53738: similar to RF|NP_001031505.1|79324628|NM_001036428 oxidoreductase {…	0.0208225	-0.135052	-0.0792782	-0.428203	-0.519614	-0.764158	-0.508936	-0.427921	-0.39973
1103	3.5	minor CHO metabolism.others	Vv_10011008	TC60478: similar to RF|NP_001031505.1|79324628|NM_001036428 oxidoreductase {Arabidopsis thaliana} (exp=-1; wgp=0; cg=0), partial (98%)	-1.13394	-1.18379	-1.38887	-1.1763	0.317353	-0.498875	-0.371461	-0.195651	1.03357
1104	3.6	minor CHO metabolism.callose	Vv_10001615	TC60939: similar to UP|Q7XJC6_ORYSA (Q7XJC6) Callose synthase-like protein (Fragment), partial (39%)	-1.81132	-1.64997	-1.55525	-1.06165	0.187968	0.127513	-0.176581	-0.273798	1.48582
1105	3.8.2	minor CHO metabolism.galactose.alpha-galactosidases	Vv_10004358	MULTIPLE HITS: 2 | TC52007;CD802266 | TC52007: similar to RF|NP_191190.2|22331822|NM_115489 alpha-galactosidase/ hydrolase, hydrolyzing O-glycosyl compounds {Arabidopsis thaliana} (exp=-1; wgp=0; cg=0), partial (83%) AND CD802266:	-0.250981	-0.117265	-0.247577	-0.470988	0.663966	0.621608	0.678924	0.36043	0.852935
1106	30.1.1	signalling.in sugar and nutrient physiology	Vv_10000589	TC52171: similar to UP|O82161_TOBAC (O82161) Phi-1 protein, partial (87%)	-2.10988	-0.813361	-3.19747	-1.72279	-0.492326	-0.621402	-0.795726	-0.958607	1.24386
1107	30.1.1	signalling.in sugar and nutrient physiology	Vv_10005647	CA813318: similar to GP|30013669|gb|AAP03877.1 Avr9/Cf-9 rapidly elicited protein 141 {Nicotiana tabacum}, partial (2%)	1.17673	-0.163158	1.151	1.08862	0.063822	0.152308	-0.0194838	-0.0926233	-0.787293
1108	30.1.1	signalling.in sugar and nutrient physiology	Vv_10010028	TC64852: similar to UP|Q94AX2_ARATH (Q94AX2) AT5g39790/MKM21_80, partial (58%)	0.955986	1.14543	0.328488	0.313204	0.0381286	0.123967	-0.0607936	0.339985	-0.575456
1109	30.10	signalling.phosphorelay	Vv_10001604	MULTIPLE HITS: 2 | TC62606;CA808534 | TC62606: similar to UP|Q94KS0_CATRO (Q94KS0) Histidine-containing phosphotransfer protein, partial (97%) AND CA808534: AND TC62606: similar to UP|Q94KS0_CATRO (Q94KS0) Histidine-containing phosphotransfer protein, partial (97%) AND CA808534:	-0.977915	-0.621973	-0.892509	-1.20805	0.202763	-0.376745	0.47495	0.0890095	1.02261
1110	30.11	signalling.light	Vv_10004996	TC63117: homologue to GB|AAF05914.1|6224712|AF180390 non-phototropic hypocotyl 3 {Arabidopsis thaliana} (exp=-1; wgp=0; cg=0), partial (10%)	0.29888	1.56487	0.565831	0.725489	0.222459	0.333597	0.0919392	-0.101369	-0.65211
1111	30.11	signalling.light	Vv_10005112	BM437391: similar to GP|21616072|emb|CAC87810. Tic62 protein {Pisum sativum}, partial (26%) AND BM437391: similar to GP|21616072|emb|CAC87810. Tic62 protein {Pisum sativum}, partial (26%)	0.279342	0.72173	0.273938	0.400789	0.111407	0.0430925	-0.325384	-0.196103	-0.510696
1112	30.11	signalling.light	Vv_10006137	MULTIPLE HITS: 3 | CB342934;TC67271;CB342863 | CB342934: weakly similar to PIR|T06776|T06776 gene GA protein - garden pea, partial (61%) AND TC67271: similar to UP|Q84N27_9ROSI (Q84N27) CCR protein, partial (59%) AND CB342863: weakly similar to PIR|T10182|T10182 cytokinin-repressed protein CR9 - cucumber, partial (61%)	-1.51329	0.0840151	-1.30152	-1.25131	-0.219007	1.01359	0.620944	-0.552275	1.21134
1113	30.11	signalling.light	Vv_10006305	TC61250: similar to UP|Q84N27_9ROSI (Q84N27) CCR protein, partial (70%)	-0.390859	-0.541369	-0.247078	0.0158906	0.637774	0.389187	0.363601	0.211788	0.691442
1114	30.11	signalling.light	Vv_10006418	CB347729: similar to GP|15029364|gb|AAK81856.1 photoregulatory zinc-finger protein COP1 {Rosa hybrid cultivar}, partial (8%) AND CB347729: similar to GP|15029364|gb|AAK81856.1 photoregulatory zinc-finger protein COP1 {Rosa hybrid cultivar}, partial (8%)	0.843317	0.917069	0.796081	0.865553	-0.0639088	-0.125136	-0.171081	0.600368	-0.795445
1115	30.11	signalling.light	Vv_10010255	TC55094: weakly similar to GB|AAT71991.1|50253578|BT015119 At5g23730 {Arabidopsis thaliana} (exp=-1; wgp=0; cg=0), partial (66%)	1.00491	0.544648	0.942059	1.12941	-0.791992	-0.153414	-0.490655	-0.487914	-1.38625
1116	30.11	signalling.light	Vv_10010826	CB914328: similar to GP|5524201|gb|AAD44161.1| cryptochrome 1 {Lycopersicon esculentum}, partial (8%)	0.0687508	0.387819	0.0987668	0.223849	-0.974669	-0.722603	-0.521294	-0.128642	-0.781598
1117	30.11	signalling.light	Vv_10011110	TC67271: similar to UP|Q84N27_9ROSI (Q84N27) CCR protein, partial (59%)	-2.18682	0.152841	-2.40046	-1.79251	-0.220088	1.55954	0.988483	-0.0831656	2.11793
1118	30.11.1	signalling.light.COP9 signalosome	Vv_10005753	TC67374: similar to GB|AAA32792.1|432446|ATHFUS6A {Arabidopsis thaliana} (exp=-1; wgp=0; cg=0), partial (35%)	-0.954816	-0.470506	-0.633004	-0.468631	0.0383828	-0.039128	-0.282475	-0.361218	0.47063
1119	30.2.17	signalling.receptor kinases.DUF 26	Vv_10001601	TC65015: weakly similar to UP|Q9XED4_PHAVU (Q9XED4) Receptor-like protein kinase homolog RK20-1, partial (11%)	-0.125384	0.51346	0.0118325	0.216668	-0.962381	-0.68512	-0.744608	-0.636273	-0.91124
1120	30.2.17	signalling.receptor kinases.DUF 26	Vv_10002208	TC63669: similar to UP|Q9ZT07_ARATH (Q9ZT07) Receptor-like protein kinase, partial (14%)	0.118895	0.171564	0.556785	0.71653	-0.658957	-0.298254	-0.230549	-0.159248	-0.727696
1121	30.2.17	signalling.receptor kinases.DUF 26	Vv_10002317	TC64415: similar to UP|Q9ZT06_ARATH (Q9ZT06) Receptor-like protein kinase, partial (15%)	-1.30397	-0.749921	-1.43881	-1.88383	-0.289457	-0.195756	-0.49902	-0.824643	0.891916
1122	30.2.17	signalling.receptor kinases.DUF 26	Vv_10003447	TC66244: similar to RF|NP_195827.1|15241674|NM_120285 kinase {Arabidopsis thaliana} (exp=-1; wgp=0; cg=0), partial (39%) AND TC66244: similar to RF|NP_195827.1|15241674|NM_120285 kinase {Arabidopsis thaliana} (exp=-1; wgp=0; cg=0), partial (39%)	-1.18404	-1.64787	-0.893515	-0.623811	0.617265	0.564806	0.718101	0.704262	1.73842
1123	30.2.17	signalling.receptor kinases.DUF 26	Vv_10007716	MULTIPLE HITS: 2 | CD712572;DT006280 | CD712572: similar to GP|27901698|gb|AAO26685.1 gag-pol polyprotein {Vitis vinifera}, partial (17%) AND DT006280:	-0.154677	-0.0555214	0.596487	1.30152	-0.0528371	-0.471742	-0.539194	-0.553449	-0.826258
1124	30.2.17	signalling.receptor kinases.DUF 26	Vv_10009569	TC58659: similar to UP|Q9ZT07_ARATH (Q9ZT07) Receptor-like protein kinase, partial (19%)	-0.138641	0.462974	0.0925226	0.199065	-0.438935	-0.0925477	-0.2795	-0.372599	-0.449875
1125	30.2.24	signalling.receptor kinases.S-locus glycoprotein like	Vv_10003110	TC58358: weakly similar to UP|Q9ZT07_ARATH (Q9ZT07) Receptor-like protein kinase, partial (15%)	0.262886	0.259806	0.726219	0.89037	-0.46115	-0.0874303	-0.552104	-0.767538	-1.00188
1126	30.2.24	signalling.receptor kinases.S-locus glycoprotein like	Vv_10007162	CB969636: weakly similar to GP|16040952|dbj|BAB69683. receptor kinase 5 {Brassica rapa}, partial (8%)	0.587235	0.371221	1.40187	1.2203	0.35947	0.200828	0.372181	-0.0812168	-0.682341
1127	30.2.27	signalling.receptor kinases.C-Lectin	Vv_10011956	TC62142: similar to UP|Q56ZM6_ARATH (Q56ZM6) Protein kinase (Fragment), partial (86%)	-0.126328	-0.274865	-0.0558899	-0.0676733	0.383928	0.400839	0.452704	0.182161	0.486097
1128	30.2.3	signalling.receptor kinases.leucine rich repeat III	Vv_10002312	TC67593: similar to UP|Q93Y06_ARATH (Q93Y06) Receptor protein kinase-like protein, partial (40%)	-1.1164	-1.4279	-0.275985	-0.457041	0.25807	0.584588	-0.00560015	-0.155275	0.989777
1129	30.2.3	signalling.receptor kinases.leucine rich repeat III	Vv_10008383	CF213898:	1.07996	-0.260414	0.891567	0.938692	-0.332834	0.123967	0.222731	-0.610028	-0.811493
1130	30.2.7	signalling.receptor kinases.leucine rich repeat VII	Vv_10004510	TC63588: similar to UP|Q6QNV0_ARATH (Q6QNV0) Receptor-like kinase, partial (6%)	-2.25381	-2.07307	-1.6499	-1.32193	0.035523	-0.248554	0.0542191	0.236734	1.84416
1131	30.2.99	signalling.receptor kinases.misc	Vv_10002599	TC60783: similar to UP|Q9LSM2_ARATH (Q9LSM2) Similarity to lectin-like protein kinase, partial (42%) AND TC60783: similar to UP|Q9LSM2_ARATH (Q9LSM2) Similarity to lectin-like protein kinase, partial (42%)	-0.395579	-0.64429	-0.576254	-0.209972	-0.306708	0.143782	0.0459109	0.0666304	0.443927
1132	30.2.99	signalling.receptor kinases.misc	Vv_10002922	TC70474: homologue to UP|Q8GRK2_MEDTR (Q8GRK2) Somatic embryogenesis receptor kinase 1, partial (95%) AND TC70474: homologue to UP|Q8GRK2_MEDTR (Q8GRK2) Somatic embryogenesis receptor kinase 1, partial (95%)	-0.470348	-0.576534	-0.738748	-0.732133	0.0948092	-0.176547	-0.162944	-0.118504	0.538644
1133	30.2.99	signalling.receptor kinases.misc	Vv_10003122	TC58624: weakly similar to RF|NP_180150.1|15225191|NM_128139 ATP binding {Arabidopsis thaliana} (exp=-1; wgp=0; cg=0), partial (3%) AND TC58624: weakly similar to RF|NP_180150.1|15225191|NM_128139 ATP binding {Arabidopsis thaliana} (exp=-1; wgp=0; cg=0), partial (3%)	-0.561293	-0.527584	-0.601542	-0.385472	0.274572	0.424923	0.0478057	0.334864	0.789514
1134	30.2.99	signalling.receptor kinases.misc	Vv_10003447	TC66244: similar to RF|NP_195827.1|15241674|NM_120285 kinase {Arabidopsis thaliana} (exp=-1; wgp=0; cg=0), partial (39%) AND TC66244: similar to RF|NP_195827.1|15241674|NM_120285 kinase {Arabidopsis thaliana} (exp=-1; wgp=0; cg=0), partial (39%) AND TC66244: similar to RF|NP_195827.1|15241674|NM_120285 kinase {Arabidopsis thaliana} (exp=-1; wgp=0; cg=0), partial (39%)	-1.18404	-1.64787	-0.893515	-0.623811	0.617265	0.564806	0.718101	0.704262	1.73842
1135	30.2.99	signalling.receptor kinases.misc	Vv_10010561	TC61943: weakly similar to RF|NP_180463.1|15227015|NM_128456 ATP binding {Arabidopsis thaliana} (exp=-1; wgp=0; cg=0), partial (19%)	0.784059	0.554485	0.779329	0.972847	-0.0230536	0.443266	-0.42852	0.439275	-0.664938
1136	30.2.99	signalling.receptor kinases.misc	Vv_10011956	TC62142: similar to UP|Q56ZM6_ARATH (Q56ZM6) Protein kinase (Fragment), partial (86%) AND TC62142: similar to UP|Q56ZM6_ARATH (Q56ZM6) Protein kinase (Fragment), partial (86%)	-0.126328	-0.274865	-0.0558899	-0.0676733	0.383928	0.400839	0.452704	0.182161	0.486097
1137	30.2.99	signalling.receptor kinases.misc	Vv_10012559	TC58624: weakly similar to RF|NP_180150.1|15225191|NM_128139 ATP binding {Arabidopsis thaliana} (exp=-1; wgp=0; cg=0), partial (3%) AND TC58624: weakly similar to RF|NP_180150.1|15225191|NM_128139 ATP binding {Arabidopsis thaliana} (exp=-1; wgp=0; cg=0), partial (3%)	-1.35335	-1.08967	-1.61947	-0.925052	0.189107	0.767261	-0.0722569	0.418957	1.57265
1138	30.3	signalling.calcium	Vv_10000095	TC61603: similar to UP|Q5MJX0_TOBAC (Q5MJX0) Avr9/Cf-9 rapidly elicited protein 20 (Fragment), partial (89%)	1.09577	0.458661	0.585047	0.499917	-0.424926	0.316464	0.192232	0.188187	-0.59186
1139	30.3	signalling.calcium	Vv_10000248	TC60874: UP|Q6UQE4_DAUCA (Q6UQE4) Calmodulin 8 (Calmodulin 4) (Fragment), complete	0.188952	0.607974	0.938128	0.6074	0.111407	-0.347354	0.114132	0.0193959	-0.611218
1140	30.3	signalling.calcium	Vv_10000394	TC65763: similar to UP|ALLB3_BETVE (P43187) Calcium-binding allergen Bet v 3 (Bet v III), partial (76%)	1.31286	1.57828	1.46084	0.979819	-0.0126123	0.654774	0.56089	0.955849	-0.793225
1141	30.3	signalling.calcium	Vv_10000395	TC53615: similar to UP|ALLB3_BETVE (P43187) Calcium-binding allergen Bet v 3 (Bet v III), partial (80%)	0.634206	0.732359	0.893788	0.547132	-0.236237	0.413177	0.147675	0.456369	-0.506625
1142	30.3	signalling.calcium	Vv_10001158	MULTIPLE HITS: 2 | TC61983;TC52664 | TC61983: similar to GB|AAM61257.1|21536925|AY084696 calmodulin-like protein {Arabidopsis thaliana} (exp=-1; wgp=0; cg=0), partial (29%) AND TC52664: similar to GB|AAM61257.1|21536925|AY084696 calmodulin-like protein {Arabidopsis thaliana} (exp=-1; wgp=0; cg=0), partial (29%)	-0.388713	-0.936695	-0.761696	-0.791805	0.540702	0.109809	0.476418	0.235952	1.06045
1143	30.3	signalling.calcium	Vv_10002836	TC55454: similar to GB|AAM91235.1|22136314|AY128835 calmodulin-like protein {Arabidopsis thaliana} (exp=-1; wgp=0; cg=0), partial (62%)	0.0457686	0.53055	0.190792	0.228378	-0.0298643	-0.652148	-0.660704	-0.0545369	-0.598185
1144	30.3	signalling.calcium	Vv_10004196	MULTIPLE HITS: 2 | TC70170;TC56475 | TC70170: weakly similar to UP|Q9SWP6_PHAVU (Q9SWP6) Hypersensitive reaction associated Ca2+-binding protein, partial (16%) AND TC56475: weakly similar to UP|Q9FDX6_ARATH (Q9FDX6) NaCl-inducible Ca2+-binding protein-like; calmodulin-like (AT5g49480/K6M13_2) (AT5g49480), partial (78%)	-0.301656	0.00316441	-0.215337	-0.283319	0.195689	0.392679	0.13864	0.04197	0.391531
1145	30.3	signalling.calcium	Vv_10004588	MULTIPLE HITS: 2 | TC54959;TC52845 | TC54959: weakly similar to GB|AAM26663.1|20856383|AY101542 At1g64850/F13O11_15 {Arabidopsis thaliana} (exp=-1; wgp=0; cg=0), partial (94%) AND TC52845: weakly similar to GB|AAM26663.1|20856383|AY101542 At1g64850/F13O11_15 {Arabidopsis thaliana} (exp=-1; wgp=0; cg=0), partial (94%)	0.676075	1.21882	0.78464	0.386106	-0.105016	0.151432	0.206488	0.504796	-0.576986
1146	30.3	signalling.calcium	Vv_10005105	MULTIPLE HITS: 2 | BM437239;TC61790 | BM437239: AND TC61790: similar to RF|NP_196016.1|15237584|NM_120478 calmodulin binding {Arabidopsis thaliana} (exp=-1; wgp=0; cg=0), partial (19%)	0.286875	0.265535	0.321371	0.505727	-0.85097	0.443266	-0.826228	-0.272328	-0.721442
1147	30.3	signalling.calcium	Vv_10005864	CB004653: similar to GP|16902296|dbj|BAB71853. phosphoenolpyruvate carboxylase kinase {Flaveria trinervia}, partial (33%)	-1.02084	-1.34092	-0.950914	-0.917386	0.6729	1.19602	0.863359	0.586907	1.88731
1148	30.3	signalling.calcium	Vv_10006232	TC60055: similar to UP|Q9FJI9_ARATH (Q9FJI9) Similarity to calmodulin-binding protein, partial (46%)	1.05327	0.903205	1.11652	1.02368	0.234717	0.0160585	0.188748	0.305728	-0.837858
1149	30.3	signalling.calcium	Vv_10007520	CB982829:	0.419664	1.09149	0.398145	0.473678	-0.470029	0.118081	0.0534678	-0.0061926	-0.671912
1150	30.3	signalling.calcium	Vv_10007627	TC64442: weakly similar to GB|AAM91235.1|22136314|AY128835 calmodulin-like protein {Arabidopsis thaliana} (exp=-1; wgp=0; cg=0), partial (61%)	1.32327	1.13252	0.693147	0.73685	0.334432	0.304312	-0.0414097	0.663169	-0.65632
1151	30.3	signalling.calcium	Vv_10008993	TC54154: similar to UP|Q2KN25_AMBAR (Q2KN25) Calcium-binding protein, partial (36%)	-0.558719	-0.286775	-0.895183	-0.920359	0.0470577	0.07481	0.54983	0.527936	0.965168
1152	30.3	signalling.calcium	Vv_10009668	TC61057: similar to UP|Q6YVG9_ORYSA (Q6YVG9) Calcium-binding EF hand family protein-like, partial (22%)	-0.575519	-0.201014	-0.67838	-0.439077	-0.0676919	0.150845	-0.052266	0.0814797	0.501589
1153	30.3	signalling.calcium	Vv_10009693	TC61540: weakly similar to GB|1H4B_A|46014884|1H4B_A Chain A, Solution Structure Of The Birch Pollen Allergen Bet V 4. {Betula pendula} (exp=-1; wgp=0; cg=0), partial (36%)	1.76495	1.83902	1.68267	1.55206	-2.35487	-2.16276	-1.35006	-1.58426	-3.57266
1154	30.3	signalling.calcium	Vv_10009896	TC69443: similar to RF|NP_563816.1|18390896|NM_100718 CRT3 (CALRETICULIN 3); calcium ion binding {Arabidopsis thaliana} (exp=-1; wgp=0; cg=0), partial (27%)	-0.346381	-0.404507	-0.0120213	0.0616678	0.598464	1.0883	0.601196	-0.0199497	0.742313
1155	30.3	signalling.calcium	Vv_10010803	MULTIPLE HITS: 2 | TC63260;TC58023 | TC63260: similar to UP|Q5MJX0_TOBAC (Q5MJX0) Avr9/Cf-9 rapidly elicited protein 20 (Fragment), partial (92%) AND TC58023: similar to UP|Q5MJX0_TOBAC (Q5MJX0) Avr9/Cf-9 rapidly elicited protein 20 (Fragment), partial (92%)	1.34898	1.12952	0.466973	0.860328	-0.200844	0.522267	0.0305319	0.0244604	-0.857346
1156	30.3	signalling.calcium	Vv_10013088	MULTIPLE HITS: 2 | TC54959;TC52845 | TC54959: weakly similar to GB|AAM26663.1|20856383|AY101542 At1g64850/F13O11_15 {Arabidopsis thaliana} (exp=-1; wgp=0; cg=0), partial (94%) AND TC52845: weakly similar to GB|AAM26663.1|20856383|AY101542 At1g64850/F13O11_15 {Arabidopsis thaliana} (exp=-1; wgp=0; cg=0), partial (94%)	0.64021	1.46539	0.747071	0.355167	-0.13886	0.0859995	0.248341	0.515996	-0.624091
1157	30.5	signalling.G-proteins	Vv_10000836	MULTIPLE HITS: 2 | TC59644;TC51834 | TC59644: similar to UP|RB11B_TOBAC (Q40521) Ras-related protein Rab11B, partial (59%) AND TC51834: similar to UP|Q08149_PEA (Q08149) GTP-binding protein, complete	-0.669788	-0.47854	-0.942023	-0.620584	0.255118	0.360709	0.48815	-0.125305	0.922402
1158	30.5	signalling.G-proteins	Vv_10003280	MULTIPLE HITS: 2 | BQ795298;TC57432 | BQ795298: similar to GP|20260118|gb|AAM12957.1 GTP-binding protein LepA homolog {Arabidopsis thaliana}, partial (26%) AND TC57432: similar to UP|Q8RWP3_ARATH (Q8RWP3) GTP-binding protein LepA-like protein, partial (11%)	0.608818	1.19772	0.930672	0.923281	-0.0913163	0.35735	0.172367	0.44259	-0.694874
1159	30.5	signalling.G-proteins	Vv_10003497	TC66113: similar to RF|NP_192399.1|15234502|NM_116728 RIC10 (ROP-INTERACTIVE CRIB MOTIF-CONTAINING PROTEIN 10) {Arabidopsis thaliana} (exp=-1; wgp=0; cg=0), partial (38%)	0.572738	1.24165	0.226763	0.359961	-0.532482	-0.355227	-0.230549	0.0903165	-0.857263
1160	30.5	signalling.G-proteins	Vv_10004572	TC52557: similar to UP|Q39844_SOYBN (Q39844) Small GTP-binding protein (Fragment), complete	-0.0589563	-0.0659387	-0.145483	-0.0973517	0.635478	0.701867	0.518253	0.132587	0.588978
1161	30.5	signalling.G-proteins	Vv_10004777	MULTIPLE HITS: 2 | TC69936;TC59697 | TC69936: homologue to UP|O65744_CICAR (O65744) GDP dissociation inhibitor, partial (33%) AND TC59697: similar to UP|O65744_CICAR (O65744) GDP dissociation inhibitor, complete	0.262262	0.199973	0.00390291	-0.20825	0.511604	0.696999	0.618996	0.472828	0.510635
1162	30.5	signalling.G-proteins	Vv_10005141	BM438015: homologue to GP|28849825|gb|AAO46882.1 heterotrimeric guanine nucleotide-binding protein beta subunit {Sitobion avenae}, partial (43%)	0.0430668	0.449275	0.298317	0.197565	0.102163	-0.576007	-0.126403	-0.293816	-0.470571
1163	30.5	signalling.G-proteins	Vv_10005245	BQ795298: similar to GP|20260118|gb|AAM12957.1 GTP-binding protein LepA homolog {Arabidopsis thaliana}, partial (26%)	-0.121684	0.0026108	0.42062	0.317857	-0.38414	-0.0509097	-0.516434	-0.675819	-0.561676
1164	30.5	signalling.G-proteins	Vv_10007274	TC67833: homologue to UP|Q70WD8_HORVD (Q70WD8) RAC-ROP-like G-protein, partial (83%)	0.034702	0.493953	-0.183847	0.0469419	-0.657915	-0.352061	-0.495688	-0.406995	-0.576102
1165	30.5	signalling.G-proteins	Vv_10008544	TC64535: similar to GB|CAA66045.1|2058282|ATRRBP1A {Arabidopsis thaliana} (exp=-1; wgp=0; cg=0), partial (77%)	-0.0773255	-0.101413	-0.220645	-0.163767	0.55639	0.609526	0.450613	0.339796	0.629869
1166	30.5	signalling.G-proteins	Vv_10009411	TC64641: similar to UP|Q4V3B4_ARATH (Q4V3B4) At3g49350, partial (26%)	-0.573661	-0.366373	-0.517947	-0.67281	0.0981626	0.176236	0.129918	-0.00667486	0.632108
1167	30.5	signalling.G-proteins	Vv_10010142	MULTIPLE HITS: 2 | TC57313;TC64479 | TC57313: homologue to UP|GPA1_LOTJA (P49082) Guanine nucleotide-binding protein alpha-1 subunit (GP-alpha-1), partial (40%) AND TC64479: homologue to UP|GPA2_SOYBN (P93163) Guanine nucleotide-binding protein alpha-2 subunit (GP-alpha-2), partial (25%)	0.457663	0.799524	0.651731	0.325363	-0.120775	-0.110605	-0.0494913	0.048919	-0.616558
1168	30.5	signalling.G-proteins	Vv_10010338	TC57927: homologue to UP|RAC2_LOTJA (Q40220) Rac-like GTP-binding protein RAC2, partial (61%)	-0.507347	-1.14679	-0.381518	-0.580098	-0.193062	0.475339	0.496325	0.203536	0.899473
1169	30.5	signalling.G-proteins	Vv_10011005	CB921135:	-0.648481	-0.224745	-0.464693	-0.648142	1.0897	0.345841	0.696677	0.403415	1.13042
1170	30.5	signalling.G-proteins	Vv_10011283	MULTIPLE HITS: 2 | TC68268;TC54639 | TC68268: homologue to UP|Q8S2Z7_HELAN (Q8S2Z7) GTP-binding protein, partial (81%) AND TC54639: homologue to UP|Q8S2Z7_HELAN (Q8S2Z7) GTP-binding protein, partial (64%)	0.130042	-0.257281	0.123878	-0.0291282	0.584532	0.401937	0.666952	0.177867	0.465944
1171	30.6	signalling.MAP kinases	Vv_10000959	TC69872: similar to UP|Q6RFY3_LYCES (Q6RFY3) MAP3Ka, partial (28%) AND TC69872: similar to UP|Q6RFY3_LYCES (Q6RFY3) MAP3Ka, partial (28%)	-0.552993	-0.697762	-0.461681	-0.503545	0.0472214	-0.0559195	0.0311236	-0.0427106	0.548924
1172	30.6	signalling.MAP kinases	Vv_10001861	TC58748: similar to UP|Q6EIX6_TOBAC (Q6EIX6) Mitogen-activated protein kinase (Serine/thronine protein kinase), partial (29%)	-1.29838	-1.30386	-1.15695	-0.96102	-0.720239	-0.320983	-0.234462	-0.499414	0.736277
1173	30.6	signalling.MAP kinases	Vv_10003257	MULTIPLE HITS: 2 | CF512523;TC61436 | CF512523: AND TC61436: similar to UP|Q8GT86_GOSBA (Q8GT86) Mitogen-activated protein kinase (Fragment), partial (52%)	0.782444	0.675846	0.620038	0.523294	-0.074727	0.23499	0.173145	0.438001	-0.457553
1174	30.6	signalling.MAP kinases	Vv_10004549	MULTIPLE HITS: 3 | CF517433;TC61490;TC56256 | CF517433: AND TC61490: AND TC56256: similar to UP|Q84MI4_LYCES (Q84MI4) Mitogen-activated protein kinase 3, partial (25%)	-0.816208	-1.15144	-1.16445	-1.20861	-0.453227	-0.445889	-0.465106	-0.777583	0.549726
1175	30.7	signalling.14-3-3 proteins	Vv_10000195	MULTIPLE HITS: 4 | CF405557;CF372080;TC54584;DV939254 | CF405557: AND CF372080: AND TC54584: similar to UP|P93787_SOLTU (P93787) 14-3-3 protein, partial (98%) AND DV939254:	-0.218574	0.27504	-0.193942	-0.338765	0.445043	0.149811	0.288569	0.813296	0.54324
1176	30.7	signalling.14-3-3 proteins	Vv_10003325	MULTIPLE HITS: 2 | TC67863;TC52645 | TC67863: homologue to UP|Q9LKK9_9ROSI (Q9LKK9) 14-3-3 protein, partial (53%) AND TC52645: homologue to UP|Q9LKK9_9ROSI (Q9LKK9) 14-3-3 protein, partial (93%)	-0.205435	-0.033261	-0.259541	-0.407695	0.196755	0.218997	0.0461194	0.47225	0.460013
1177	30.7	signalling.14-3-3 proteins	Vv_10007108	TC70743: similar to UP|14338_ARATH (P48348) 14-3-3-like protein GF14 kappa (General regulatory factor 8), partial (98%)	-1.13138	-0.340735	-0.796542	-0.928374	0.602978	0.625192	0.419894	0.0762838	1.23035
1178	30.8	signalling.misc	Vv_10004862	MULTIPLE HITS: 2 | TC62874;TC58097 | TC62874: similar to RF|NP_201508.1|15240191|NM_126107 RALFL34 (RALF-LIKE 34) {Arabidopsis thaliana} (exp=-1; wgp=0; cg=0), partial (50%) AND TC58097: similar to RF|NP_201508.1|15240191|NM_126107 RALFL34 (RALF-LIKE 34) {Arabidopsis thaliana} (exp=-1; wgp=0; cg=0), partial (50%)	-0.904264	-0.825333	-1.08441	-0.64542	0.389066	0.36727	0.162115	-0.400101	0.994445
	31	cell
	31.1	cell.organisation
1179	31.1	cell.organisation	Vv_10000198	MULTIPLE HITS: 3 | TC56016;TC54647;TC54519 | TC56016: UP|ADF_VITVI (Q8SAG3) Actin-depolymerizing factor (ADF), complete AND TC54647: UP|ADF_VITVI (Q8SAG3) Actin-depolymerizing factor (ADF), partial (97%) AND TC54519: UP|ADF_VITVI (Q8SAG3) Actin-depolymerizing factor (ADF), complete	-0.534353	0.911245	-0.707194	-0.845914	1.06276	0.394488	0.653903	0.580514	0.966971
1180	31.1	cell.organisation	Vv_10000369	MULTIPLE HITS: 2 | TC68215;TC56576 | TC68215: homologue to UP|Q65C77_SETVI (Q65C77) Beta tubulin, partial (12%) AND TC56576: UP|TBB1_ORYSA (Q43594) Tubulin beta-1 chain (Beta-1 tubulin), complete	-0.688251	-0.909248	-0.528159	-0.331244	0.760768	0.707906	0.775618	-0.257572	1.11091
1181	31.1	cell.organisation	Vv_10000431	MULTIPLE HITS: 2 | TC55789;TC53414 | TC55789: homologue to UP|Q2TFP2_SOYBN (Q2TFP2) Tubulin A, complete AND TC53414: homologue to UP|Q2TFP2_SOYBN (Q2TFP2) Tubulin A, partial (39%)	-0.380155	0.131507	-0.232789	-0.170416	0.264145	0.30078	0.382157	0.0228964	0.405458
1182	31.1	cell.organisation	Vv_10000460	MULTIPLE HITS: 3 | CF215558;TC65837;TC55515 | CF215558: AND TC65837: similar to UP|Q9XEN8_TOBAC (Q9XEN8) Vacuole-associated annexin VCaB42, partial (23%) AND TC55515: similar to UP|O82090_GOSHI (O82090) Fiber annexin, partial (96%)	-0.797443	-1.3521	-0.666264	-0.769428	1.02293	0.382438	0.538686	0.40683	1.48403
1183	31.1	cell.organisation	Vv_10000468	TC55816: similar to UP|Q8LLW2_ORYSA (Q8LLW2) Receptor-like kinase Xa21-binding protein 3, partial (73%)	-2.58594	-1.70426	-2.88717	-2.27241	-0.61654	-0.856059	-1.00482	-0.982778	1.49739
1184	31.1	cell.organisation	Vv_10000894	TC63108: similar to UP|Q9SKB8_ARATH (Q9SKB8) Ankyrin-like protein, partial (55%)	-0.482376	-0.616663	-0.382826	-0.148623	0.071968	0.178379	0.164289	0.327397	0.593131
1185	31.1	cell.organisation	Vv_10001085	TC55378: UP|TBA_PRUDU (P33629) Tubulin alpha chain, partial (60%)	-2.64505	-2.41571	-2.84208	-1.67487	0.688207	1.04539	1.10996	0.0834788	3.12619
1186	31.1	cell.organisation	Vv_10001317	TC63803: weakly similar to RF|NP_178341.1|15226939|NM_126293 ATPP2-B10 {Arabidopsis thaliana} (exp=-1; wgp=0; cg=0), partial (42%)	-0.0295642	-0.3521	-0.403376	-0.789732	0.841657	1.10218	0.813569	0.389346	1.18038
1187	31.1	cell.organisation	Vv_10001530	MULTIPLE HITS: 3 | TC62609;TC60162;TC54452 | TC62609: weakly similar to RF|NP_175635.1|15218189|NM_104104 microtubule motor {Arabidopsis thaliana} (exp=-1; wgp=0; cg=0), partial (95%) AND TC60162: weakly similar to RF|NP_175635.1|15218189|NM_104104 microtubule motor {Arabidopsis thaliana} (exp=-1; wgp=0; cg=0), partial (95%) AND TC54452: weakly similar to RF|NP_173736.1|15220678|NM_102171 microtu…	1.07293	2.63826	1.10177	1.20584	0.151166	0.882388	0.499713	0.875012	-0.902631
1188	31.1	cell.organisation	Vv_10003987	MULTIPLE HITS: 2 | TC65196;TC61609 | TC65196: similar to RF|NP_175635.1|15218189|NM_104104 microtubule motor {Arabidopsis thaliana} (exp=-1; wgp=0; cg=0), partial (98%) AND TC61609: similar to RF|NP_175635.1|15218189|NM_104104 microtubule motor {Arabidopsis thaliana} (exp=-1; wgp=0; cg=0), partial (98%)	-1.40158	-1.25669	-1.27246	-1.82841	0.535721	0.204356	0.817543	0.29358	1.90259
1189	31.1	cell.organisation	Vv_10004037	MULTIPLE HITS: 2 | TC52954;TC67158 | TC52954: similar to UP|PROF1_RICCO (O82572) Profilin-1, complete AND TC67158: homologue to UP|PROF_MUSAC (Q94JN3) Profilin (Minor fruit allergen Mus xp 1), partial (24%)	0.55109	0.762168	0.622686	0.40233	0.910166	0.97439	0.973612	0.871158	0.347763
1190	31.1	cell.organisation	Vv_10004633	TC52556: AND TC52556: AND TC52556: AND TC52556:	-1.60193	-0.831326	-1.81191	-1.74776	0.448372	0.296309	0.24622	0.407264	1.84777
1191	31.1	cell.organisation	Vv_10004674	MULTIPLE HITS: 2 | TC58912;CF405105 | TC58912: UP|TBB1_LUPAL (P37392) Tubulin beta-1 chain (Beta-1 tubulin), partial (34%) AND CF405105:	-0.6663	-0.453863	-0.290155	0.0433284	0.267214	0.619778	0.356993	-0.257315	0.588415
1192	31.1	cell.organisation	Vv_10006918	CB917870:	-0.113452	-0.0799595	-0.0471467	-0.440168	0.837035	0.36997	0.707989	0.383273	0.744748
1193	31.1	cell.organisation	Vv_10007519	CB982817: similar to GP|16902294|dbj|BAB71852. kinesin-related protein {Arabidopsis thaliana}, partial (5%)	-1.82972	-1.21452	-1.99235	-1.70696	-1.1522	-0.834304	-0.956073	-0.679045	0.780481
1194	31.1	cell.organisation	Vv_10007680	CD012556:	1.02249	1.63297	0.758678	0.481662	-0.0791648	0.22687	0.459672	0.803666	-0.62119
1195	31.1	cell.organisation	Vv_10009065	TC62353: similar to UP|Q69DC2_GOSHI (Q69DC2) Anx1, complete	-1.28349	-1.50193	-2.07907	-1.12479	1.24505	1.2733	0.839477	0.189245	2.38409
1196	31.1	cell.organisation	Vv_10010685	TC67392: homologue to UP|Q7XZJ2_GOSHI (Q7XZJ2) Actin, complete	-0.425293	-1.27455	-1.14993	-0.971664	-0.186478	0.287323	-0.195829	-0.192672	0.883444
1197	31.1	cell.organisation	Vv_10010960	MULTIPLE HITS: 3 | CB345404;TC55789;TC53414 | CB345404: similar to GP|25396545|dbj|BAC24799. alpha tubulin {Physcomitrella patens}, partial (33%) AND TC55789: homologue to UP|Q2TFP2_SOYBN (Q2TFP2) Tubulin A, complete AND TC53414: homologue to UP|Q2TFP2_SOYBN (Q2TFP2) Tubulin A, partial (39%)	-0.4433	-0.557415	-0.892303	-0.692387	-0.119687	0.0723646	-0.180978	-0.401728	0.488844
1198	31.1	cell.organisation	Vv_10011039	MULTIPLE HITS: 3 | TC57695;TC67392;TC55334 | TC57695: UP|Q9FUS4_SETIT (Q9FUS4) Actin, partial (18%) AND TC67392: homologue to UP|Q7XZJ2_GOSHI (Q7XZJ2) Actin, complete AND TC55334: homologue to UP|Q9XHH1_MALPU (Q9XHH1) Actin, partial (35%)	-0.160585	-0.195304	-0.0599078	-0.213929	0.485413	0.671339	0.495775	0.319826	0.65052
1199	31.1	cell.organisation	Vv_10011455	TC63108: similar to UP|Q9SKB8_ARATH (Q9SKB8) Ankyrin-like protein, partial (55%)	-0.239288	-0.258937	-0.145377	0.0381479	0.327811	0.367919	0.352858	0.533745	0.546947
1200	31.1	cell.organisation	Vv_10011580	TC63803: weakly similar to RF|NP_178341.1|15226939|NM_126293 ATPP2-B10 {Arabidopsis thaliana} (exp=-1; wgp=0; cg=0), partial (42%)	-0.630861	0.0852338	-1.00818	-1.12479	0.265145	0.656208	0.343449	-0.289439	0.913492
1201	31.1	cell.organisation	Vv_10013099	TC52556: AND TC52556: AND TC52556: AND TC52556:	-2.01133	-1.33374	-2.76143	-2.43846	0.216013	0.115364	-0.0465651	0.171457	2.25031
1202	31.2	cell.division	Vv_10002602	MULTIPLE HITS: 2 | CB004818;TC60872 | CB004818: AND TC60872: weakly similar to UP|Q9SLZ4_PEA (Q9SLZ4) Retinoblastoma-related protein, partial (15%)	-2.26185	-1.91589	-2.02551	-1.97585	-0.182728	-0.316691	-0.330533	-0.828509	1.63016
1203	31.2	cell.division	Vv_10008961	TC57318: similar to UP|Q93Z10_ARATH (Q93Z10) AT5g11580/F15N18_170, partial (6%) AND TC57318: similar to UP|Q93Z10_ARATH (Q93Z10) AT5g11580/F15N18_170, partial (6%)	-0.777847	-0.58808	-0.510435	-0.455555	-0.118255	0.208858	-0.145166	-0.0663589	0.552749
1204	31.2	cell.division	Vv_10009958	TC68933: weakly similar to RF|NP_190951.1|15232347|NM_115243 Ran GTPase binding {Arabidopsis thaliana} (exp=-1; wgp=0; cg=0), partial (10%)	1.02438	1.39199	1.53763	1.53784	1.02612	0.774529	0.58769	0.642724	-0.615191
1205	31.2	cell.division	Vv_10010434	TC64367: similar to RF|NP_177129.1|15222423|NM_105639 Ran GTPase binding {Arabidopsis thaliana} (exp=-1; wgp=0; cg=0), partial (5%) AND TC64367: similar to RF|NP_177129.1|15222423|NM_105639 Ran GTPase binding {Arabidopsis thaliana} (exp=-1; wgp=0; cg=0), partial (5%)	-0.936283	-1.46093	-0.677583	-0.975254	-0.423977	-0.122935	-0.276191	-0.0662862	0.790164
1206	31.2	cell.division	Vv_10012324	TC69482: similar to UP|Q8S3W5_HORVD (Q8S3W5) Mei2-like protein, partial (17%)	-1.34073	-1.00011	-1.19186	-0.849717	-0.346748	0.248496	-0.278258	-0.162729	0.960793
1207	31.3.1	cell.cycle.peptidylprolyl isomerase	Vv_10001388	MULTIPLE HITS: 2 | CB003892;TC51782 | CB003892: AND TC51782: similar to UP|O65220_ARATH (O65220) F7N22.3 protein (At5g35100) (Arabidopsis thaliana genomic DNA, chromosome 5, BAC clone:T13C12), partial (49%)	0.38642	0.738126	0.497123	0.714465	-0.194416	0.395521	-0.0902663	-0.00217827	-0.556869
1208	31.4	cell.vesicle transport	Vv_10000698	TC52591: similar to UP|Q9M640_MAIZE (Q9M640) Delta-COP, partial (93%)	-0.0179374	-0.0176712	-0.140338	-0.218671	0.376028	0.234904	0.260424	0.155391	0.355342
1209	31.4	cell.vesicle transport	Vv_10001073	MULTIPLE HITS: 3 | TC61088;TC59303;TC57285 | TC61088: similar to RF|NP_195171.2|42567389|NM_119610 clathrin binding {Arabidopsis thaliana} (exp=-1; wgp=0; cg=0), partial (46%) AND TC59303: similar to UP|Q56X38_ARATH (Q56X38) Nonclathrin coat protein gamma-like protein (Fragment), partial (66%) AND TC57285: similar to UP|Q56X38_ARATH (Q56X38) Nonclathrin coat protein gamma-like protein (Fragment),…	-1.17347	-0.620753	1.8252	-0.339796	0.181844	0.185013	0.0697541	0.0638611	0.202321
1210	31.4	cell.vesicle transport	Vv_10002851	TC65005: similar to UP|Q93Y40_ARATH (Q93Y40) Oxysterol-binding protein, partial (43%)	-0.311068	-0.172158	-0.210882	-0.219826	0.295955	0.50881	0.502572	0.171068	0.598085
1211	31.4	cell.vesicle transport	Vv_10003403	TC64465: similar to RF|NP_565800.1|18403771|NM_129072 NPSN11 (NOVEL PLANT SNARE 11); protein transporter {Arabidopsis thaliana} (exp=-1; wgp=0; cg=0), partial (13%)	-0.168798	-0.178397	0.051817	0.261631	1.05	0.856589	0.655353	0.0193959	0.653772
1212	31.4	cell.vesicle transport	Vv_10003451	TC66806:	1.61744	1.83855	1.00834	1.27702	-0.530571	0.443548	-0.229165	0.694527	-1.34075
1213	31.4	cell.vesicle transport	Vv_10004523	MULTIPLE HITS: 2 | TC64408;TC52347 | TC64408: homologue to UP|Q39834_SOYBN (Q39834) Clathrin heavy chain, partial (4%) AND TC52347: homologue to UP|Q39834_SOYBN (Q39834) Clathrin heavy chain, partial (31%)	-0.846345	-0.772175	-0.678191	-0.373102	-0.199657	-0.0956078	-0.339387	-0.33903	0.424033
1214	31.4	cell.vesicle transport	Vv_10006918	CB917870: AND CB917870:	-0.113452	-0.0799595	-0.0471467	-0.440168	0.837035	0.36997	0.707989	0.383273	0.744748
1215	31.4	cell.vesicle transport	Vv_10008206	CF209769: similar to GP|15450786|gb|AAK96664.1 oxysterol-binding protein {Arabidopsis thaliana}, partial (43%)	-0.575519	-1.05542	-0.96106	-1.09985	-0.287712	0.0654001	-0.292942	-0.29361	0.720747
1216	31.4	cell.vesicle transport	Vv_10009722	TC60238: similar to UP|VA724_ARATH (O23429) Vesicle-associated membrane protein 724 (AtVAMP724) (SYBL1-like protein), complete	-0.375253	-0.0954378	-0.557316	-0.397204	0.549649	0.616871	0.538292	0.0682658	0.799572
	33	development
	33.1	development.storage proteins
1217	33.1	development.storage proteins	Vv_10004284	MULTIPLE HITS: 2 | CN546547;TC67213 | CN546547: AND TC67213: similar to UP|Q8LA49_ARATH (Q8LA49) Globulin-like protein, complete	-0.620126	-0.327263	-0.636843	-0.654247	0.418374	0.321192	0.415346	0.120339	0.878432
1218	33.1	development.storage proteins	Vv_10007986	TC67255: similar to UP|Q29VI1_GOSHI (Q29VI1) Patatin-like protein , partial (21%)	-0.0825648	0.227898	-0.370917	0.444982	-0.989514	-1.14648	-0.735178	-0.656652	-0.936804
1219	33.1	development.storage proteins	Vv_10009571	TC58833: similar to GB|BAB20775.1|12082132|AB042200 low-density lipoprotein receptor-related protein 9 {Mus musculus} (exp=-1; wgp=0; cg=0), partial (3%)	-1.57088	-1.82066	-1.02445	-1.20814	-0.871722	-0.737898	-0.274856	-0.548677	0.797744
1220	33.1	development.storage proteins	Vv_10010857	TC53967: weakly similar to UP|Q84TL6_MAIZE (Q84TL6) Legumin-like protein, partial (34%)	-2.99069	-3.00771	-3.11042	-3.226	-1.36575	-2.61824	-1.79878	-2.14456	1.10187
1221	33.2	development.late embryogenesis abundant	Vv_10000066	MULTIPLE HITS: 3 | TC54145;CB917235;BQ795365 | TC54145: similar to UP|Q5PXN9_SESPO (Q5PXN9) Salt tolerance protein, partial (85%) AND CB917235: AND BQ795365:	-0.00925154	-0.271303	-0.347936	-0.480358	0.584756	0.498151	0.481093	0.280557	0.738352
1222	33.2	development.late embryogenesis abundant	Vv_10003421	TC65080: similar to UP|LEA14_GOSHI (P46518) Late embryogenesis abundant protein Lea14-A, complete	0.677385	0.423215	0.248	-0.376337	-2.07406	-2.62912	-1.702	-1.02056	-2.0995
1223	33.30.1	development.multitarget.target of rapamycin	Vv_10002295	TC58508: homologue to UP|Q9FR53_ARATH (Q9FR53) PTOR, partial (10%)	-1.22166	-1.19272	-1.38518	-1.04107	0.122752	0.0401832	-0.248146	-0.611832	1.0359
1224	33.99	development.unspecified	Vv_10000479	TC53129: similar to GB|AAD55282.1|5882729|F25A4 ESTs gb|T04387, gb|R84022 and gb|T42239 come from this gene. {Arabidopsis thaliana} (exp=0; wgp=1; cg=0), partial (27%)	-0.138036	0.268774	-0.42128	-0.357807	0.438629	0.722725	0.401583	0.332827	0.636028
1225	33.99	development.unspecified	Vv_10000505	MULTIPLE HITS: 2 | TC58758;TC51771 | TC58758: similar to UP|Q8W5A3_LYCES (Q8W5A3) Lethal leaf spot 1-like protein, partial (54%) AND TC51771: similar to UP|Q8W5A3_LYCES (Q8W5A3) Lethal leaf spot 1-like protein, partial (39%)	-1.45791	-1.16429	-1.21826	-1.39998	-0.0553519	-0.121741	-0.300434	-0.157552	1.15134
1226	33.99	development.unspecified	Vv_10000694	TC61345: similar to UP|Q8LGS1_ARATH (Q8LGS1) Senescence-associated protein SAG102, partial (31%)	-1.244	-1.56405	-1.67839	-1.73679	-0.755806	-1.09046	-0.506558	0.131784	1.00055
1227	33.99	development.unspecified	Vv_10000696	TC52166: similar to RF|XP_507340.1|51965112|XM_507340 P0604E01.39 gene product {Oryza sativa (japonica cultivar-group)} (exp=-1; wgp=0; cg=0), partial (81%)	-1.01486	-0.17162	-0.910321	-0.585895	0.358665	0.161584	0.211542	0.146284	0.890193
1228	33.99	development.unspecified	Vv_10000820	MULTIPLE HITS: 2 | TC54905;TC57091 | TC54905: similar to UP|Q2HUA9_MEDTR (Q2HUA9) Lipase/lipooxygenase, PLAT/LH2, partial (63%) AND TC57091: similar to UP|Q2HUA9_MEDTR (Q2HUA9) Lipase/lipooxygenase, PLAT/LH2, partial (63%)	-0.435435	0.028128	-0.543618	-0.501396	0.556887	0.611848	0.506087	0.202058	0.8323
1229	33.99	development.unspecified	Vv_10001052	MULTIPLE HITS: 2 | TC54967;CA816358 | TC54967: similar to UP|Q45TE3_TOBAC (Q45TE3) Senescence-associated protein, partial (62%) AND CA816358:	1.55147	1.77488	1.36606	0.876975	-0.226872	0.240799	0.475459	0.4343	-1.16143
1230	33.99	development.unspecified	Vv_10001200	TC63106: similar to GB|AAP13415.1|30023764|BT006307 At2g41380 {Arabidopsis thaliana} (exp=-1; wgp=0; cg=0), partial (55%) AND TC63106: similar to GB|AAP13415.1|30023764|BT006307 At2g41380 {Arabidopsis thaliana} (exp=-1; wgp=0; cg=0), partial (55%)	-2.04569	-1.61699	-2.12155	-2.1734	-0.586126	-0.567837	0.116151	-0.301718	1.65453
1231	33.99	development.unspecified	Vv_10001280	MULTIPLE HITS: 3 | CB916010;TC68379;TC69524 | CB916010: AND TC68379: weakly similar to UP|Q9LJ47_ARATH (Q9LJ47) Arabidopsis thaliana genomic DNA, chromosome 3, TAC clone:K17E7, partial (95%) AND TC69524: weakly similar to UP|Q9LJ47_ARATH (Q9LJ47) Arabidopsis thaliana genomic DNA, chromosome 3, TAC clone:K17E7, partial (95%)	-0.253365	-0.412406	-0.152939	-0.647126	0.868362	1.82006	0.733615	0.532109	1.355
1232	33.99	development.unspecified	Vv_10001583	TC66424: similar to UP|Q5IVZ8_AVIMR (Q5IVZ8) Phytosulfokine, partial (39%)	-1.03534	-0.81629	-1.43547	-1.07895	0.77175	1.1446	1.22385	0.826916	2.08329
1233	33.99	development.unspecified	Vv_10001611	TC57076: similar to UP|MSI3_ARATH (O22469) WD-40 repeat protein MSI3, partial (70%)	-0.057643	0.052756	-0.364469	-0.336542	0.480817	0.492312	0.37638	0.599042	0.663612
1234	33.99	development.unspecified	Vv_10001928	TC53373: similar to RF|NP_199806.1|15240586|NM_124374 catalytic {Arabidopsis thaliana} (exp=-1; wgp=0; cg=0), partial (11%)	0.995657	1.07899	0.99173	1.04969	0.000948075	0.410585	0.115911	0.589868	-0.749689
1235	33.99	development.unspecified	Vv_10002164	MULTIPLE HITS: 2 | CB917669;TC66786 | CB917669: AND TC66786: similar to UP|Q655Y3_ORYSA (Q655Y3) Dreg-2 like protein, partial (25%)	-0.419915	-0.111842	-0.627717	-0.732133	-0.053782	0.483984	0.0873012	0.0985873	0.626924
1236	33.99	development.unspecified	Vv_10003681	MULTIPLE HITS: 2 | CB916144;TC70852 | CB916144: AND TC70852: similar to UP|Q9XEE3_DATGL (Q9XEE3) Root-nodule protein Dg93, partial (94%)	-1.1094	-0.30733	-1.29103	-1.0744	0.190188	0.698278	-1.22348	-0.532017	0.728783
1237	33.99	development.unspecified	Vv_10003707	TC54010: weakly similar to UP|Q9XI93_ARATH (Q9XI93) F7A19.2 protein (At1g13930/F16A14.27) (F16A14.14), partial (32%)	0.880856	1.41134	0.536813	0.465155	-0.870033	-0.306847	-0.416834	-0.220301	-1.27704
1238	33.99	development.unspecified	Vv_10003739	MULTIPLE HITS: 4 | CB007805;TC61113;CB922367;TC62086 | CB007805: similar to GP|9758775|dbj|BAB09073.1 nodulin-like protein {Arabidopsis thaliana}, partial (16%) AND TC61113: similar to UP|Q9FGL0_ARATH (Q9FGL0) Nodulin-like protein, partial (22%) AND CB922367: AND TC62086: similar to UP|Q9FGL0_ARATH (Q9FGL0) Nodulin-like protein, partial (22%)	-1.00193	-0.957741	-1.1863	-1.14036	-0.0751607	-0.358353	-0.332724	-0.332518	0.796893
1239	33.99	development.unspecified	Vv_10004169	TC53323: weakly similar to UP|Q9SBR6_MEDVA (Q9SBR6) Enod93 protein, partial (54%)	-0.04298	-0.084465	-0.386288	-0.703876	0.304859	0.193505	0.332469	-0.14537	0.475768
1240	33.99	development.unspecified	Vv_10004462	MULTIPLE HITS: 3 | TC70741;TC57649;TC54768 | TC70741: similar to GB|AAP13420.1|30023774|BT006312 At3g45600 {Arabidopsis thaliana} (exp=-1; wgp=0; cg=0), partial (39%) AND TC57649: similar to GB|AAP13420.1|30023774|BT006312 At3g45600 {Arabidopsis thaliana} (exp=-1; wgp=0; cg=0), partial (59%) AND TC54768: similar to GB|AAP13420.1|30023774|BT006312 At3g45600 {Arabidopsis thaliana} (exp=-1; wgp=0; c…	-0.839221	-0.478963	-0.870359	-0.746466	-0.310722	0.294794	-0.164648	-0.398014	0.589105
1241	33.99	development.unspecified	Vv_10004913	TC57535: similar to UP|Q60EC2_ORYSA (Q60EC2) Unknow protein, partial (72%)	-0.304138	0.408945	-0.765836	-0.25773	-1.12628	-0.865873	-1.1334	-0.74489	-0.73792
1242	33.99	development.unspecified	Vv_10006818	MULTIPLE HITS: 2 | CB915783;TC56721 | CB915783: AND TC56721: similar to UP|Q9MAH5_ARATH (Q9MAH5) F12M16.16, partial (33%)	0.119224	0.687519	-0.0414306	-0.0752006	-1.00783	-0.914713	-0.981932	0.0935775	-0.875252
1243	33.99	development.unspecified	Vv_10008398	CF214544: weakly similar to GP|9759350|dbj|BAB10005.1 WD-repeat protein-like {Arabidopsis thaliana}, partial (44%)	-0.520356	0.0135766	-1.14508	-0.654712	0.25807	0.360709	-0.1271	0.0314998	0.707437
1244	33.99	development.unspecified	Vv_10008579	TC51962: similar to UP|Q9FIQ5_ARATH (Q9FIQ5) Senescence-associated protein 5-like protein (At5g46700), complete	-2.10198	-2.00586	-2.86591	-1.99933	1.04294	1.1025	1.31288	0.889277	3.33017
1245	33.99	development.unspecified	Vv_10009013	TC63125: similar to UP|Q9S9Q2_ARATH (Q9S9Q2) F26G16.9, partial (38%)	-0.165033	0.291383	-0.0932925	0.0200973	-0.0769126	-0.991904	-0.780719	-0.693039	-0.648932
1246	33.99	development.unspecified	Vv_10009113	TC52808: similar to UP|Q9FNN2_ARATH (Q9FNN2) WD-repeat protein-like, partial (22%)	-0.851132	-0.874813	-0.617128	-0.709174	-0.1778	0.303002	0.0455861	-0.264118	0.739729
1247	33.99	development.unspecified	Vv_10009838	TC67154: similar to UP|Q6WEQ4_ARALY (Q6WEQ4) WD repeat-like protein, partial (44%) AND TC67154: similar to UP|Q6WEQ4_ARALY (Q6WEQ4) WD repeat-like protein, partial (44%)	-0.634959	-0.202471	-1.11541	-1.20873	0.297693	0.735128	0.331815	0.383043	1.22731
1248	33.99	development.unspecified	Vv_10010414	MULTIPLE HITS: 2 | CF208744;TC55851 | CF208744: AND TC55851: weakly similar to UP|O80784_ARATH (O80784) Nodulin-like protein, partial (9%)	-1.14808	-0.247203	-1.01771	-0.84269	0.312188	-0.0219586	0.344897	0.446734	1.08438
1249	33.99	development.unspecified	Vv_10011124	MULTIPLE HITS: 2 | TC61028;CB343169 | TC61028: similar to UP|PSK_ASPOF (Q9FS10) Phytosulfokines precursor [Contains: Phytosulfokine-alpha (PSK-alpha) (Phytosulfokine-a); Phytosulfokine-beta (PSK-beta) (Phytosulfokine-b)], partial (41%) AND CB343169:	2.1068	3.03854	2.12706	2.0391	0.981364	1.14069	1.34804	1.85128	-0.997533
1250	33.99	development.unspecified	Vv_10011125	TC61007: similar to UP|PSK_ASPOF (Q9FS10) Phytosulfokines precursor [Contains: Phytosulfokine-alpha (PSK-alpha) (Phytosulfokine-a); Phytosulfokine-beta (PSK-beta) (Phytosulfokine-b)], partial (41%)	1.50589	2.19629	1.54674	1.43765	0.542575	0.807005	0.839568	1.25483	-0.81065
1251	33.99	development.unspecified	Vv_10012726	TC55107: similar to UP|Q6SA75_TOBAC (Q6SA75) ANT-like protein, partial (13%) AND TC55107: similar to UP|Q6SA75_TOBAC (Q6SA75) ANT-like protein, partial (13%)	-1.77767	-1.25435	-1.57027	-1.27308	0.453457	0.531386	0.646633	-0.0383674	1.86712
1252	33.99	development.unspecified	Vv_10013589	TC61452: similar to GB|AAP42722.1|30984518|BT008709 At1g04770 {Arabidopsis thaliana} (exp=-1; wgp=0; cg=0), partial (72%)	0.911654	0.607594	0.409894	0.672133	-0.363784	0.432349	-0.385059	0.242425	-0.668836
1253	34.1	transport.p- and v-ATPases	Vv_10000763	TC62002: homologue to UP|Q9AVP6_VICFA (Q9AVP6) P-type H+-ATPase, partial (20%)	0.352842	0.295742	0.371674	0.650257	-0.37926	-0.459767	-0.575522	0.210411	-0.718663
1254	34.1	transport.p- and v-ATPases	Vv_10000942	TC65810: similar to UP|Q8GUB2_MESCR (Q8GUB2) Vacuolar ATPase subunit e-like , complete	-0.265	0.59856	-0.316273	-0.328319	0.507044	0.610659	0.493605	0.153403	0.518936
1255	34.1	transport.p- and v-ATPases	Vv_10001729	TC64812: similar to UP|VATC_ARATH (Q9SDS7) Vacuolar ATP synthase subunit C (V-ATPase C subunit) (Vacuolar proton pump C subunit) , partial (20%)	-0.137511	-0.194151	-0.376777	-0.293252	0.216904	0.428793	0.0753835	0.0910858	0.453464
1256	34.1	transport.p- and v-ATPases	Vv_10003916	MULTIPLE HITS: 2 | CA813366;TC68535 | CA813366: AND TC68535: similar to UP|VATG1_ARATH (O82628) Vacuolar ATP synthase subunit G 1 (V-ATPase G subunit 1) (Vacuolar proton pump G subunit 1) , partial (98%)	-0.32813	-0.0227074	-0.672714	-0.539208	0.37322	0.558478	0.440781	0.113195	0.762108
1257	34.1	transport.p- and v-ATPases	Vv_10011050	MULTIPLE HITS: 4 | CB915453;TC63415;TC52920;CB912627 | CB915453: AND TC63415: similar to UP|Q43106_PHAVU (Q43106) H(+)-transporting ATPase , partial (29%) AND TC52920: homologue to UP|Q43106_PHAVU (Q43106) H(+)-transporting ATPase , partial (14%) AND CB912627:	-0.851665	0.084858	-0.338025	-0.25429	-1.03133	-1.09823	-1.05971	-0.597499	-0.606913
1258	34.1	transport.p- and v-ATPases	Vv_10011723	MULTIPLE HITS: 3 | CF518085;TC64812;TC60287 | CF518085: AND TC64812: similar to UP|VATC_ARATH (Q9SDS7) Vacuolar ATP synthase subunit C (V-ATPase C subunit) (Vacuolar proton pump C subunit) , partial (20%) AND TC60287: similar to UP|VATC_ARATH (Q9SDS7) Vacuolar ATP synthase subunit C (V-ATPase C subunit) (Vacuolar proton pump C subunit) , partial (23%)	-0.1227	-0.186396	-0.144316	-0.262181	0.2637	0.455491	0.122126	0.080862	0.409443
1259	34.1	transport.p- and v-ATPases	Vv_10009699	MULTIPLE HITS: 2 | TC67523;TC66530 | TC67523: homologue to UP|VATB2_GOSHI (Q43433) Vacuolar ATP synthase subunit B isoform 2 (V-ATPase B subunit 2) (Vacuolar proton pump B subunit 2) (Fragment) , partial (92%) AND TC66530: similar to UP|VATB2_GOSHI (Q43433) Vacuolar ATP synthase subunit B isoform 2 (V-ATPase B subunit 2) (Vacuolar proton pump B subunit 2) (Fragment) , partial (14%)	-0.301936	-0.233938	-0.485729	-0.296926	0.525074	0.389903	0.318334	0.431144	0.745746
1260	34.1	transport.p- and v-ATPases	Vv_10008114	MULTIPLE HITS: 3 | TC64128;TC66530;TC67523 | TC64128: homologue to UP|VATB2_GOSHI (Q43433) Vacuolar ATP synthase subunit B isoform 2 (V-ATPase B subunit 2) (Vacuolar proton pump B subunit 2) (Fragment) , partial (26%) AND TC66530: similar to UP|VATB2_GOSHI (Q43433) Vacuolar ATP synthase subunit B isoform 2 (V-ATPase B subunit 2) (Vacuolar proton pump B subunit 2) (Fragment) , partial (14%) AND TC…	-0.573713	0.118467	-0.926178	-0.0790203	0.626353	0.509749	0.290306	0.100691	0.746886
1261	34.1.1	transport.p- and v-ATPases.H+-transporting two-sector ATPase	Vv_10000935	MULTIPLE HITS: 3 | TC62145;TC52973;DV940600 | TC62145: similar to UP|VATE_CITLI (Q9SWE7) Vacuolar ATP synthase subunit E (V-ATPase E subunit) (Vacuolar proton pump E subunit) (CLVE-1) , complete AND TC52973: similar to UP|VATE_CITLI (Q9SWE7) Vacuolar ATP synthase subunit E (V-ATPase E subunit) (Vacuolar proton pump E subunit) (CLVE-1) , complete AND DV940600:	-0.240072	0.0329957	-0.654567	-0.503205	0.333712	0.451224	0.306384	0.00329619	0.614866
1262	34.1.1	transport.p- and v-ATPases.H+-transporting two-sector ATPase	Vv_10009427	TC58896: similar to UP|VATE_ARATH (Q39258) Vacuolar ATP synthase subunit E (V-ATPase E subunit) (Vacuolar proton pump E subunit) , complete	0.0141325	-0.137803	-0.211443	-0.193854	0.220064	0.371206	0.079654	0.125862	0.331438
1263	34.1.1	transport.p- and v-ATPases.H+-transporting two-sector ATPase	Vv_10009484	TC57523: similar to GB|CAB46439.1|5360953|ATJ25059 v-ATPase subunit D {Arabidopsis thaliana} (exp=-1; wgp=0; cg=0), partial (87%)	-0.151996	-0.0170585	-0.452427	-0.429094	0.153061	0.370573	0.175116	-0.0152224	0.433526
1264	34.1.1	transport.p- and v-ATPases.H+-transporting two-sector ATPase	Vv_10009729	MULTIPLE HITS: 2 | TC69459;TC63048 | TC69459: similar to UP|Q94C38_ARATH (Q94C38) AT3g42050/F4M19_10, partial (15%) AND TC63048: similar to UP|VATH_ARATH (Q9LX65) Probable vacuolar ATP synthase subunit H (V-ATPase H subunit) (Vacuolar proton pump H subunit) (Vacuolar proton pump subunit SFD) , partial (98%)	-0.652234	-0.555359	-1.1745	-0.953352	-0.403015	-0.178993	-0.480435	-0.439265	0.458434
1265	34.10	transport.nucleotides	Vv_10004501	MULTIPLE HITS: 4 | TC59244;TC60666;TC53852;TC67729 | TC59244: similar to UP|Q9M7R1_ARATH (Q9M7R1) Purine permease, partial (64%) AND TC60666: weakly similar to UP|Q9FZ95_ARATH (Q9FZ95) F3H9.12 protein, partial (81%) AND TC53852: similar to UP|Q9FZ95_ARATH (Q9FZ95) F3H9.12 protein, partial (27%) AND TC67729: similar to UP|Q9FZ95_ARATH (Q9FZ95) F3H9.12 protein, partial (22%)	-2.67898	-2.12577	-2.59749	-2.68398	-1.82923	-1.32683	-1.58402	-2.19675	0.78735
1266	34.10	transport.nucleotides	Vv_10007696	MULTIPLE HITS: 3 | TC60666;TC53852;TC67729 | TC60666: weakly similar to UP|Q9FZ95_ARATH (Q9FZ95) F3H9.12 protein, partial (81%) AND TC53852: similar to UP|Q9FZ95_ARATH (Q9FZ95) F3H9.12 protein, partial (27%) AND TC67729: similar to UP|Q9FZ95_ARATH (Q9FZ95) F3H9.12 protein, partial (22%)	-1.12652	0.713363	-0.745509	-0.38213	0.39666	0.985712	0.749357	0.0304374	0.92574
1267	34.12	transport.metal	Vv_10000789	MULTIPLE HITS: 2 | CD710972;TC53234 | CD710972: AND TC53234: similar to UP|Q941P4_SOYBN (Q941P4) Zinc transporter protein ZIP1, partial (90%)	-0.0536905	0.454535	-0.21001	-0.372716	0.544222	0.746903	0.668233	0.322339	0.615894
1268	34.12	transport.metal	Vv_10001192	MULTIPLE HITS: 2 | TC65801;TC58788 | TC65801: similar to GB|CAA90018.1|1082054|ATCTRPPRO copper transporter protein {Arabidopsis thaliana} (exp=-1; wgp=0; cg=0), partial (55%) AND TC58788: similar to GB|CAA90018.1|1082054|ATCTRPPRO copper transporter protein {Arabidopsis thaliana} (exp=-1; wgp=0; cg=0), partial (56%)	0.765391	0.878497	0.557471	0.471465	-0.462103	-0.491089	-0.135455	0.401954	-0.839879
1269	34.12	transport.metal	Vv_10001661	MULTIPLE HITS: 2 | TC61615;TC59428 | TC61615: weakly similar to UP|Q531A6_FRAAN (Q531A6) Zinc transporter protein ZIP2, partial (84%) AND TC59428: similar to UP|Q531A6_FRAAN (Q531A6) Zinc transporter protein ZIP2, partial (42%)	0.310214	1.00953	-0.0203294	0.0721818	-0.900561	-0.0599633	-0.404009	-0.0884028	-0.706133
1270	34.12	transport.metal	Vv_10001981	TC54525: similar to UP|Q852F6_ORYSA (Q852F6) Zinc transporter, partial (70%)	0.0238164	0.445483	0.0700846	-0.134678	-0.511082	-0.25025	-0.302509	-0.234313	-0.425715
1271	34.12	transport.metal	Vv_10003609	TC64089: homologue to UP|Q9ZRD8_SOYBN (Q9ZRD8) GMFP5 (Fragment), partial (11%)	-1.56331	-1.59468	-1.21774	-0.742857	-0.503708	-0.247927	-0.64559	-0.863996	0.71434
1272	34.12	transport.metal	Vv_10004896	MULTIPLE HITS: 2 | TC67407;TC55205 | TC67407: similar to UP|Q8W102_ARATH (Q8W102) AT5g17860/MVA3_210, partial (29%) AND TC55205: weakly similar to UP|Q8W102_ARATH (Q8W102) AT5g17860/MVA3_210, partial (33%)	-1.56387	-1.14399	-1.43869	-1.12961	0.519401	0.179107	0.694251	0.291479	1.7401
1273	34.12	transport.metal	Vv_10009811	TC67621: similar to GB|AAD41078.1|5231117|AF141204 Nramp2 {Arabidopsis thaliana} (exp=-1; wgp=0; cg=0), partial (19%)	-0.454222	-0.134994	-0.408313	-0.517614	0.154682	-0.0121446	-0.00884766	-0.0388318	0.4025
1274	34.12	transport.metal	Vv_10010716	TC54859: similar to UP|O64455_PHAAU (O64455) Ca2+/H+ exchanger, partial (67%)	-1.11634	-1.41247	-2.06127	-1.82325	-0.689882	-0.856403	-1.06215	-0.712863	0.773008
1275	34.13	transport.peptides and oligopeptides	Vv_10002356	TC65162: similar to GB|BAB62327.1|15076663|AB067653 peptide transporter {Oryza sativa (japonica cultivar-group)} (exp=-1; wgp=0; cg=0), partial (21%)	-0.2536	-0.208086	-0.212054	-0.43929	-0.0111971	0.213861	0.129644	0.0806591	0.381499
1276	34.13	transport.peptides and oligopeptides	Vv_10005631	TC65083: similar to UP|Q9SZY4_ARATH (Q9SZY4) Nitrate transporter, partial (67%)	0.80985	0.378216	0.843624	0.731791	0.251872	0.090348	-0.047913	-0.349962	-0.704784
1277	34.13	transport.peptides and oligopeptides	Vv_10007836	CD720313: similar to GP|10177451|dbj|BAB10842. nitrate transporter NTL1 {Arabidopsis thaliana}, partial (5%)	0.305438	0.680859	0.488105	0.72864	-0.542508	0.21972	-0.736639	-0.434126	-0.924149
1278	34.13	transport.peptides and oligopeptides	Vv_10008952	TC67615: similar to UP|Q2XPY5_THLCA (Q2XPY5) YSL transporter 1, partial (68%)	-0.622733	-0.68501	-0.67548	-0.552396	0.1762	0.544523	0.282038	0.220768	0.939787
[truncated: 1,263 more rows]

## Sheet: B
Additional file 3: List of differentially expressed genes in the first growing season determined by microarray analysis. (B) List of differentially expressed genes that are discussed in the paper. For each gene the following descriptors are presented: Oligonucleotide ID, Pathway/process to which the gene belongs (MapMan names), Description (current best description of the gene), followed by M-val…
[truncated: 261 more rows]
